# Supplementary material for: 1,1,3,3-Tetra­ethyl­isoindolin-2-ium chloride
Source: Acta Crystallogr Sect E Struct Rep Online. 2012 Feb 10;68(Pt 3):o659. doi: 10.1107/S1600536812004588 (PMC3295450; doi:10.1107/S1600536812004588)
Supplement: Supplementary file 1 [file e-68-0o659-sup1.cif]

##############################################################################
#                                                                            #
# This CIF contains the data in a paper accepted for publication in          #
# Acta Crystallographica Section E. It conforms to the requirements of       #
# Notes for Authors for Acta Crystallographica Section E, and has been       #
# peer reviewed under the auspices of the IUCr Commission on Journals.       #
#                                                                            #
# Full details of the Crystallographic Information File format               #
# are given in the paper "The Crystallographic Information File (CIF):       #
# a New Standard Archive File for Crystallography" by S. R. Hall, F. H.      #
# Allen and I. D. Brown [Acta Cryst. (1991), A47, 655-685].                  #
#                                                                            #
# The current version of the core CIF dictionary is obtainable from          #
# ftp://ftp.iucr.org/pub/cif_core.dic.                                       #
#                                                                            #
# Software is freely available for graphical display of the structure(s)     #
# in this CIF. For information consult the CIF software page                 #
# http://www.iucr.org/resources/cif/software.                                #
#                                                                            #
# This file may be used for bona fide research purposes within the           #
# scientific community so long as proper attribution is given to the journal # 
# article from which it was obtained.                                        #
#                                                                            #
##############################################################################
data_global
_audit_creation_method     ' SHELXL97 (Sheldrick, 2008)'
_journal_date_recd_electronic     2012-01-15
_journal_date_accepted     2012-02-02
_journal_name_full     'Acta Crystallographica, Section E'
_journal_year     2012
_journal_volume     68
_journal_issue      3
_journal_page_first     o659
_journal_page_last     o659
_journal_paper_category     QO
_journal_paper_doi     10.1107/S1600536812004588
_journal_coeditor_code     LH5407
_publ_contact_author_name     'Dr Graham Smith'
_publ_contact_author_address
;
    Science and Engineering Faculty
    Queensland University of Technology
    GPO Box 2434, Brisbane, Qld 4001, Australia
;
_publ_contact_author_email     g.smith@qut.edu.au
_publ_contact_author_fax     ' 61 7 3138 1804 '
_publ_contact_author_phone     ' 61 7 3300 2667 '
_publ_section_title
;
1,1,3,3-Tetraethylisoindolin-2-ium chloride
;
loop_
    _publ_author_name
    _publ_author_address
    'Graham Smith'
;
  Science and Engineering Faculty
  Queensland University of Technology
  GPO Box 2434, Brisbane, Queensland 4001, Australia
;
    'Urs D. Wermuth'
;
  Science and Engineering Faculty
  Queensland University of Technology
  GPO Box 2434, Brisbane, Queensland 4001, Australia
;
data_I
_audit_creation_method     SHELXL97
_chemical_name_systematic
;
1,1,3,3-Tetraethylisoindolin-2-ium chloride
;
_chemical_name_common     ?
_chemical_formula_moiety     'C16 H26 N +, Cl -'
_chemical_formula_sum     'C16 H26 Cl N'
_chemical_formula_iupac     'C16 H26 N +, Cl -'
_chemical_formula_weight     267.83
_chemical_melting_point     ?
_symmetry_cell_setting     orthorhombic
_symmetry_space_group_name_H-M     'P b c a'
_symmetry_space_group_name_Hall     '-P 2ac 2ab'
loop_
    _symmetry_equiv_pos_site_id
    _symmetry_equiv_pos_as_xyz
    1 x,y,z
    2 1/2-x,-y,1/2+z
    3 1/2+x,1/2-y,-z
    4 -x,1/2+y,1/2-z
    5 -x,-y,-z
    6 1/2+x,y,1/2-z
    7 1/2-x,1/2+y,z
    8 x,1/2-y,1/2+z
_cell_length_a     12.7282(4)
_cell_length_b     14.0676(4)
_cell_length_c     17.0771(5)
_cell_angle_alpha     90.00
_cell_angle_beta     90.00
_cell_angle_gamma     90.00
_cell_volume     3057.74(16)
_cell_formula_units_Z     8
_cell_measurement_reflns_used     4071
_cell_measurement_theta_min     3.19
_cell_measurement_theta_max     28.78
_cell_measurement_temperature     200(2)
_exptl_crystal_description     'needle'
_exptl_crystal_colour     'colourless'
_exptl_crystal_size_max     0.45
_exptl_crystal_size_mid     0.12
_exptl_crystal_size_min     0.08
_exptl_crystal_density_diffrn     1.164
_exptl_crystal_density_meas     ?
_exptl_crystal_density_method     'not measured'
_exptl_crystal_F_000     1168
_exptl_absorpt_coefficient_mu     0.235
_exptl_absorpt_correction_type     multi-scan
_exptl_absorpt_process_details     '(CrysAlis PRO; Oxford Diffraction, 2010)'
_exptl_absorpt_correction_T_min     0.980
_exptl_absorpt_correction_T_max     0.990
_exptl_special_details     ?
_diffrn_ambient_temperature     200(2)
_diffrn_radiation_type     MoK\a
_diffrn_radiation_wavelength     0.71073
_diffrn_radiation_source     'Enhance (Mo) X-ray source'
_diffrn_radiation_monochromator     graphite
_diffrn_measurement_device_type     'Oxford Diffraction Gemini-S CCD'
_diffrn_measurement_method     '\w scans'
_diffrn_detector_area_resol_mean     16.077
_diffrn_reflns_number     9765
_diffrn_reflns_av_R_equivalents     0.0284
_diffrn_reflns_av_sigmaI/netI     0.0426
_diffrn_reflns_theta_min     3.20
_diffrn_reflns_theta_max     26.00
_diffrn_reflns_theta_full     26.00
_diffrn_measured_fraction_theta_max     0.998
_diffrn_measured_fraction_theta_full     0.998
_diffrn_reflns_limit_h_min     -14
_diffrn_reflns_limit_h_max     15
_diffrn_reflns_limit_k_min     -17
_diffrn_reflns_limit_k_max     16
_diffrn_reflns_limit_l_min     -9
_diffrn_reflns_limit_l_max     21
_diffrn_standards_number     0
_diffrn_standards_interval_count     .
_diffrn_standards_interval_time     .
_diffrn_standards_decay_%     ?
_refine_special_details
;
Refinement of <i>F</i>^2^ against ALL reflections. The weighted <i>R</i>-factor
<i>wR</i> and goodness of fit <i>S</i> are based on <i>F</i>^2^, conventional
<i>R</i>-factors <i>R</i> are based on <i>F</i>, with <i>F</i> set to zero for
negative <i>F</i>^2^. The threshold expression of <i>F</i>^2^ >
\s(<i>F</i>^2^) is used only for calculating <i>R</i>-factors(gt) <i>etc</i>.
and is not relevant to the choice of reflections for refinement.
<i>R</i>-factors based on <i>F</i>^2^ are statistically about twice as large
as those based on <i>F</i>, and <i>R</i>- factors based on ALL data will be
even larger.
;
_reflns_number_total     3007
_reflns_number_gt     2126
_reflns_threshold_expression     I>2\s(I)
_refine_ls_structure_factor_coef     Fsqd
_refine_ls_matrix_type     full
_refine_ls_R_factor_all     0.0568
_refine_ls_R_factor_gt     0.0342
_refine_ls_wR_factor_gt     0.0815
_refine_ls_wR_factor_ref     0.0861
_refine_ls_goodness_of_fit_ref     0.912
_refine_ls_restrained_S_all     0.912
_refine_ls_number_reflns     3007
_refine_ls_number_parameters     171
_refine_ls_number_restraints     0
_refine_ls_hydrogen_treatment     mixed
_refine_ls_weighting_scheme     calc
_refine_ls_weighting_details
                 'calc w=1/[\s^2^(Fo^2^)+(0.0507P)^2^] where P=(Fo^2^+2Fc^2^)/3'
_atom_sites_solution_hydrogens     geom
_atom_sites_solution_primary     direct
_atom_sites_solution_secondary     difmap
_refine_ls_shift/su_max     0.000
_refine_ls_shift/su_mean     0.000
_refine_diff_density_max     0.253
_refine_diff_density_min     -0.149
_refine_ls_extinction_method     none
_refine_ls_extinction_coef     ?
loop_
    _atom_type_symbol
    _atom_type_description
    _atom_type_scat_dispersion_real
    _atom_type_scat_dispersion_imag
    _atom_type_scat_source
    'C' 'C' 0.0033 0.0016
                         'International Tables Vol C Tables 4.2.6.8 and 6.1.1.4'
    'H' 'H' 0.0000 0.0000
                         'International Tables Vol C Tables 4.2.6.8 and 6.1.1.4'
    'N' 'N' 0.0061 0.0033
                         'International Tables Vol C Tables 4.2.6.8 and 6.1.1.4'
    'Cl' 'Cl' 0.1484 0.1585
                         'International Tables Vol C Tables 4.2.6.8 and 6.1.1.4'
_computing_data_collection     'CrysAlis PRO (Oxford Diffraction, 2010)'
_computing_cell_refinement     'CrysAlis PRO (Oxford Diffraction, 2010)'
_computing_data_reduction     'CrysAlis PRO (Oxford Diffraction, 2010)'
_computing_structure_solution     'SIR92 (Altomare <i>et al.</i>, 1994)'
_computing_structure_refinement
                      'SHELXL97 (Sheldrick, 2008) within WinGX (Farrugia, 1999)'
_computing_molecular_graphics     'PLATON (Spek, 2009)'
_computing_publication_material     'PLATON (Spek, 2009)'
loop_
    _atom_site_type_symbol
    _atom_site_label
    _atom_site_fract_x
    _atom_site_fract_y
    _atom_site_fract_z
    _atom_site_U_iso_or_equiv
    _atom_site_thermal_displace_type
    _atom_site_calc_flag
    _atom_site_refinement_flags
    _atom_site_occupancy
    N N2 0.57440(10) 0.11256(10) 0.59705(8) 0.0215(4) Uani . . 1.000
    C C1 0.53181(12) 0.11091(11) 0.68132(9) 0.0231(5) Uani . . 1.000
    C C3 0.66601(12) 0.18396(10) 0.58973(9) 0.0228(5) Uani . . 1.000
    C C4 0.71046(12) 0.31935(11) 0.68650(9) 0.0265(5) Uani . . 1.000
    C C5 0.68541(13) 0.36369(11) 0.75667(10) 0.0294(5) Uani . . 1.000
    C C6 0.60529(13) 0.32973(11) 0.80353(9) 0.0281(5) Uani . . 1.000
    C C7 0.55023(12) 0.24882(11) 0.78244(9) 0.0262(5) Uani . . 1.000
    C C8 0.57612(12) 0.20269(10) 0.71300(9) 0.0213(5) Uani . . 1.000
    C C9 0.65433(11) 0.23876(10) 0.66514(9) 0.0210(5) Uani . . 1.000
    C C11 0.58119(13) 0.02388(11) 0.72323(9) 0.0296(5) Uani . . 1.000
    C C12 0.55776(16) 0.01439(14) 0.81002(10) 0.0443(7) Uani . . 1.000
    C C13 0.41208(12) 0.10409(12) 0.68007(10) 0.0306(5) Uani . . 1.000
    C C14 0.35314(13) 0.19029(12) 0.65082(11) 0.0391(6) Uani . . 1.000
    C C31 0.65211(13) 0.24731(12) 0.51751(9) 0.0313(6) Uani . . 1.000
    C C32 0.55947(15) 0.31571(13) 0.51940(11) 0.0406(6) Uani . . 1.000
    C C33 0.77174(12) 0.13089(12) 0.58608(11) 0.0338(6) Uani . . 1.000
    C C34 0.79401(15) 0.07602(14) 0.51062(12) 0.0484(7) Uani . . 1.000
    Cl Cl1 0.41410(3) 0.10600(3) 0.45532(2) 0.03000(10)
                                                      Uani . . 1.000
    H H1A 0.5909(13) 0.0523(13) 0.5829(11) 0.038(5) Uiso . . 1.000
    H H1B 0.5243(13) 0.1283(11) 0.5609(10) 0.025(4) Uiso . . 1.000
    H H4 0.76350 0.34300 0.65460 0.0320 Uiso calc R 1.000
    H H5 0.72310 0.41700 0.77240 0.0350 Uiso calc R 1.000
    H H6 0.58820 0.36150 0.84960 0.0340 Uiso calc R 1.000
    H H7 0.49670 0.22560 0.81420 0.0310 Uiso calc R 1.000
    H H11A 0.55690 -0.03330 0.69710 0.0350 Uiso calc R 1.000
    H H11B 0.65680 0.02690 0.71660 0.0350 Uiso calc R 1.000
    H H12A 0.59160 -0.04150 0.83010 0.0660 Uiso calc R 1.000
    H H12B 0.48330 0.00930 0.81770 0.0660 Uiso calc R 1.000
    H H12C 0.58360 0.06940 0.83720 0.0660 Uiso calc R 1.000
    H H13A 0.39270 0.05030 0.64760 0.0370 Uiso calc R 1.000
    H H13B 0.38830 0.09050 0.73280 0.0370 Uiso calc R 1.000
    H H14A 0.27900 0.17790 0.65230 0.0590 Uiso calc R 1.000
    H H14B 0.37400 0.20390 0.59800 0.0590 Uiso calc R 1.000
    H H14C 0.36890 0.24390 0.68360 0.0590 Uiso calc R 1.000
    H H31A 0.71590 0.28410 0.51050 0.0370 Uiso calc R 1.000
    H H31B 0.64460 0.20660 0.47200 0.0370 Uiso calc R 1.000
    H H32A 0.55800 0.35200 0.47180 0.0610 Uiso calc R 1.000
    H H32B 0.56670 0.35790 0.56320 0.0610 Uiso calc R 1.000
    H H32C 0.49530 0.28030 0.52440 0.0610 Uiso calc R 1.000
    H H33A 0.82770 0.17680 0.59370 0.0410 Uiso calc R 1.000
    H H33B 0.77460 0.08650 0.62950 0.0410 Uiso calc R 1.000
    H H34A 0.86140 0.04570 0.51440 0.0730 Uiso calc R 1.000
    H H34B 0.79410 0.11920 0.46710 0.0730 Uiso calc R 1.000
    H H34C 0.74060 0.02880 0.50300 0.0730 Uiso calc R 1.000
loop_
    _atom_site_aniso_label
    _atom_site_aniso_U_11
    _atom_site_aniso_U_22
    _atom_site_aniso_U_33
    _atom_site_aniso_U_12
    _atom_site_aniso_U_13
    _atom_site_aniso_U_23
    N2 0.0211(7) 0.0257(7) 0.0177(7) -0.0002(6) -0.0007(6) -0.0027(6)
    C1 0.0233(8) 0.0279(8) 0.0181(8) -0.0014(7) 0.0032(6) -0.0008(7)
    C3 0.0205(8) 0.0284(8) 0.0196(8) -0.0049(7) 0.0027(6) -0.0033(7)
    C4 0.0260(9) 0.0310(9) 0.0226(9) -0.0042(7) 0.0025(7) 0.0020(7)
    C5 0.0354(10) 0.0260(8) 0.0269(9) -0.0036(7) -0.0052(7) -0.0031(7)
    C6 0.0367(10) 0.0283(9) 0.0194(8) 0.0081(7) -0.0007(7) -0.0042(7)
    C7 0.0277(9) 0.0314(9) 0.0195(8) 0.0033(7) 0.0047(6) 0.0037(7)
    C8 0.0206(8) 0.0250(8) 0.0182(8) 0.0022(6) -0.0002(6) 0.0010(7)
    C9 0.0195(8) 0.0262(8) 0.0173(8) 0.0028(7) -0.0007(6) -0.0006(7)
    C11 0.0345(10) 0.0274(9) 0.0269(9) 0.0008(8) -0.0001(8) 0.0027(7)
    C12 0.0594(13) 0.0461(11) 0.0274(10) 0.0057(10) 0.0009(9) 0.0078(9)
    C13 0.0241(8) 0.0378(9) 0.0298(9) -0.0025(8) 0.0038(7) 0.0009(8)
    C14 0.0277(10) 0.0511(11) 0.0384(11) 0.0086(9) 0.0028(8) -0.0024(9)
    C31 0.0369(10) 0.0400(10) 0.0169(9) -0.0107(8) 0.0024(7) -0.0002(8)
    C32 0.0508(12) 0.0372(10) 0.0338(10) -0.0044(9) -0.0092(8) 0.0118(9)
    C33 0.0225(9) 0.0419(10) 0.0370(11) -0.0001(8) 0.0066(7) -0.0069(8)
    C34 0.0368(11) 0.0508(12) 0.0576(14) -0.0053(9) 0.0198(10) -0.0192(11)
    Cl1 0.0298(2) 0.0341(2) 0.0260(2) 0.0029(2) -0.0059(2) -0.0047(2)
_geom_special_details
;
Bond distances, angles <i>etc</i>. have been calculated using the rounded
fractional coordinates. All su's are estimated from the variances of the
(full) variance-covariance matrix. The cell e.s.d.'s are taken into account in
the estimation of distances, angles and torsion angles
;
loop_
    _geom_bond_atom_site_label_1
    _geom_bond_atom_site_label_2
    _geom_bond_site_symmetry_1
    _geom_bond_site_symmetry_2
    _geom_bond_distance
    _geom_bond_publ_flag
    N2 C1 . . 1.538(2) no
    N2 C3 . . 1.544(2) no
    N2 H1A . . 0.906(18) no
    N2 H1B . . 0.915(17) no
    C1 C8 . . 1.509(2) no
    C1 C13 . . 1.527(2) no
    C1 C11 . . 1.551(2) no
    C3 C31 . . 1.532(2) no
    C3 C33 . . 1.540(2) no
    C3 C9 . . 1.508(2) no
    C4 C5 . . 1.388(2) no
    C4 C9 . . 1.389(2) no
    C5 C6 . . 1.382(2) no
    C6 C7 . . 1.384(2) no
    C7 C8 . . 1.391(2) no
    C8 C9 . . 1.384(2) no
    C11 C12 . . 1.518(2) no
    C13 C14 . . 1.511(2) no
    C31 C32 . . 1.522(3) no
    C33 C34 . . 1.529(3) no
    C4 H4 . . 0.9300 no
    C5 H5 . . 0.9300 no
    C6 H6 . . 0.9300 no
    C7 H7 . . 0.9300 no
    C11 H11A . . 0.9700 no
    C11 H11B . . 0.9700 no
    C12 H12A . . 0.9600 no
    C12 H12B . . 0.9600 no
    C12 H12C . . 0.9600 no
    C13 H13A . . 0.9700 no
    C13 H13B . . 0.9700 no
    C14 H14A . . 0.9600 no
    C14 H14B . . 0.9600 no
    C14 H14C . . 0.9600 no
    C31 H31A . . 0.9700 no
    C31 H31B . . 0.9700 no
    C32 H32A . . 0.9600 no
    C32 H32B . . 0.9600 no
    C32 H32C . . 0.9600 no
    C33 H33A . . 0.9700 no
    C33 H33B . . 0.9700 no
    C34 H34A . . 0.9600 no
    C34 H34B . . 0.9600 no
    C34 H34C . . 0.9600 no
loop_
    _geom_angle_atom_site_label_1
    _geom_angle_atom_site_label_2
    _geom_angle_atom_site_label_3
    _geom_angle_site_symmetry_1
    _geom_angle_site_symmetry_2
    _geom_angle_site_symmetry_3
    _geom_angle
    _geom_angle_publ_flag
    C1 N2 C3 . . . 110.59(12) no
    H1A N2 H1B . . . 102.0(15) no
    C1 N2 H1A . . . 108.5(12) no
    C1 N2 H1B . . . 112.9(11) no
    C3 N2 H1A . . . 114.3(11) no
    C3 N2 H1B . . . 108.3(10) no
    N2 C1 C13 . . . 109.85(12) no
    C8 C1 C11 . . . 111.00(12) no
    N2 C1 C11 . . . 107.51(12) no
    N2 C1 C8 . . . 101.00(12) no
    C11 C1 C13 . . . 111.17(13) no
    C8 C1 C13 . . . 115.57(13) no
    C9 C3 C33 . . . 111.62(13) no
    C9 C3 C31 . . . 112.25(12) no
    N2 C3 C9 . . . 100.89(12) no
    N2 C3 C31 . . . 110.88(12) no
    N2 C3 C33 . . . 110.35(12) no
    C31 C3 C33 . . . 110.51(13) no
    C5 C4 C9 . . . 118.39(14) no
    C4 C5 C6 . . . 120.95(15) no
    C5 C6 C7 . . . 120.49(14) no
    C6 C7 C8 . . . 119.03(14) no
    C1 C8 C9 . . . 111.76(13) no
    C7 C8 C9 . . . 120.17(14) no
    C1 C8 C7 . . . 128.03(14) no
    C3 C9 C8 . . . 112.81(13) no
    C4 C9 C8 . . . 120.94(14) no
    C3 C9 C4 . . . 126.21(13) no
    C1 C11 C12 . . . 116.13(14) no
    C1 C13 C14 . . . 116.72(14) no
    C3 C31 C32 . . . 116.11(14) no
    C3 C33 C34 . . . 116.16(14) no
    C5 C4 H4 . . . 121.00 no
    C9 C4 H4 . . . 121.00 no
    C4 C5 H5 . . . 120.00 no
    C6 C5 H5 . . . 119.00 no
    C5 C6 H6 . . . 120.00 no
    C7 C6 H6 . . . 120.00 no
    C6 C7 H7 . . . 121.00 no
    C8 C7 H7 . . . 120.00 no
    C1 C11 H11A . . . 108.00 no
    C1 C11 H11B . . . 108.00 no
    C12 C11 H11A . . . 108.00 no
    C12 C11 H11B . . . 108.00 no
    H11A C11 H11B . . . 107.00 no
    C11 C12 H12A . . . 109.00 no
    C11 C12 H12B . . . 110.00 no
    C11 C12 H12C . . . 109.00 no
    H12A C12 H12B . . . 109.00 no
    H12A C12 H12C . . . 109.00 no
    H12B C12 H12C . . . 109.00 no
    C1 C13 H13A . . . 108.00 no
    C1 C13 H13B . . . 108.00 no
    C14 C13 H13A . . . 108.00 no
    C14 C13 H13B . . . 108.00 no
    H13A C13 H13B . . . 107.00 no
    C13 C14 H14A . . . 109.00 no
    C13 C14 H14B . . . 109.00 no
    C13 C14 H14C . . . 110.00 no
    H14A C14 H14B . . . 109.00 no
    H14A C14 H14C . . . 109.00 no
    H14B C14 H14C . . . 109.00 no
    C3 C31 H31A . . . 108.00 no
    C3 C31 H31B . . . 108.00 no
    C32 C31 H31A . . . 108.00 no
    C32 C31 H31B . . . 108.00 no
    H31A C31 H31B . . . 107.00 no
    C31 C32 H32A . . . 109.00 no
    C31 C32 H32B . . . 109.00 no
    C31 C32 H32C . . . 109.00 no
    H32A C32 H32B . . . 109.00 no
    H32A C32 H32C . . . 110.00 no
    H32B C32 H32C . . . 109.00 no
    C3 C33 H33A . . . 108.00 no
    C3 C33 H33B . . . 108.00 no
    C34 C33 H33A . . . 108.00 no
    C34 C33 H33B . . . 108.00 no
    H33A C33 H33B . . . 107.00 no
    C33 C34 H34A . . . 109.00 no
    C33 C34 H34B . . . 109.00 no
    C33 C34 H34C . . . 109.00 no
    H34A C34 H34B . . . 109.00 no
    H34A C34 H34C . . . 110.00 no
    H34B C34 H34C . . . 110.00 no
loop_
    _geom_torsion_atom_site_label_1
    _geom_torsion_atom_site_label_2
    _geom_torsion_atom_site_label_3
    _geom_torsion_atom_site_label_4
    _geom_torsion_site_symmetry_1
    _geom_torsion_site_symmetry_2
    _geom_torsion_site_symmetry_3
    _geom_torsion_site_symmetry_4
    _geom_torsion
    _geom_torsion_publ_flag
    C3 N2 C1 C8 . . . . 17.41(15) no
    C3 N2 C1 C11 . . . . -98.96(14) no
    C3 N2 C1 C13 . . . . 139.94(13) no
    C1 N2 C3 C33 . . . . 104.26(14) no
    C1 N2 C3 C9 . . . . -13.87(15) no
    C1 N2 C3 C31 . . . . -132.96(13) no
    N2 C1 C8 C9 . . . . -14.63(16) no
    C13 C1 C8 C7 . . . . 49.6(2) no
    C11 C1 C8 C7 . . . . -78.24(19) no
    C11 C1 C8 C9 . . . . 99.12(15) no
    N2 C1 C8 C7 . . . . 168.01(15) no
    C13 C1 C11 C12 . . . . -65.51(18) no
    N2 C1 C13 C14 . . . . -69.14(18) no
    C8 C1 C13 C14 . . . . 44.3(2) no
    C11 C1 C13 C14 . . . . 171.99(14) no
    C13 C1 C8 C9 . . . . -133.09(14) no
    N2 C1 C11 C12 . . . . 174.22(14) no
    C8 C1 C11 C12 . . . . 64.62(18) no
    N2 C3 C9 C4 . . . . -173.14(14) no
    N2 C3 C9 C8 . . . . 4.44(16) no
    C31 C3 C9 C4 . . . . -55.1(2) no
    C31 C3 C9 C8 . . . . 122.53(14) no
    C33 C3 C9 C4 . . . . 69.65(19) no
    C33 C3 C9 C8 . . . . -112.77(15) no
    N2 C3 C31 C32 . . . . 66.66(17) no
    C9 C3 C31 C32 . . . . -45.33(19) no
    C33 C3 C31 C32 . . . . -170.65(14) no
    N2 C3 C33 C34 . . . . 71.03(18) no
    C9 C3 C33 C34 . . . . -177.64(14) no
    C31 C3 C33 C34 . . . . -51.97(18) no
    C9 C4 C5 C6 . . . . -1.2(2) no
    C5 C4 C9 C3 . . . . 176.62(14) no
    C5 C4 C9 C8 . . . . -0.8(2) no
    C4 C5 C6 C7 . . . . 1.9(2) no
    C5 C6 C7 C8 . . . . -0.6(2) no
    C6 C7 C8 C1 . . . . 175.77(15) no
    C6 C7 C8 C9 . . . . -1.4(2) no
    C1 C8 C9 C3 . . . . 6.78(18) no
    C1 C8 C9 C4 . . . . -175.50(14) no
    C7 C8 C9 C3 . . . . -175.63(13) no
    C7 C8 C9 C4 . . . . 2.1(2) no
loop_
    _geom_hbond_atom_site_label_D
    _geom_hbond_atom_site_label_H
    _geom_hbond_atom_site_label_A
    _geom_hbond_site_symmetry_A
    _geom_hbond_distance_DH
    _geom_hbond_distance_HA
    _geom_hbond_distance_DA
    _geom_hbond_angle_DHA
    _geom_hbond_publ_flag
    N2 H1A Cl1 5_656 0.906(18) 2.322(18) 3.2054(15) 165.0(15) yes
    N2 H1B Cl1 . 0.915(17) 2.306(17) 3.1669(14) 156.8(14) yes
    C4 H4 Cl1 3_556 0.9300 2.7800 3.6995(16) 172.00 no
    C11 H11A Cl1 5_656 0.9700 2.8200 3.5551(16) 133.00 no
    C34 H34C Cl1 5_656 0.9600 2.8200 3.730(2) 158.00 no
