# Supplementary material for: 1,1,3,3-Tetra­ethyl­isoindolin-2-ium chloride
Source: Acta Crystallogr Sect E Struct Rep Online. 2012 Feb 10;68(Pt 3):o659. doi: 10.1107/S1600536812004588 (PMC3295450; doi:10.1107/S1600536812004588)
Supplement: Supplementary file 2 [file e-68-0o659-Isup2.hkl]

#
# h,k,l, Fc-squared, Fo-squared, sigma(Fo-squared) and status flag
#
data_I
_shelx_title 'gs11gs46 TEINCL'
_shelx_refln_list_code          4
_shelx_F_calc_maximum      181.83
_exptl_crystal_F_000      1168.00
_reflns_d_resolution_high  0.8107
 
loop_
 _symmetry_equiv_pos_as_xyz
 'x, y, z'
 '-x+1/2, -y, z+1/2'
 'x+1/2, -y+1/2, -z'
 '-x, y+1/2, -z+1/2'
 '-x, -y, -z'
 'x-1/2, y, -z-1/2'
 '-x-1/2, y-1/2, z'
 'x, -y-1/2, z-1/2'
 
_cell_length_a    12.7282
_cell_length_b    14.0676
_cell_length_c    17.0771
_cell_angle_alpha  90.000
_cell_angle_beta   90.000
_cell_angle_gamma  90.000
 
_shelx_F_squared_multiplier     1.000
 
loop_
 _refln_index_h
 _refln_index_k
 _refln_index_l
 _refln_F_squared_calc
 _refln_F_squared_meas
 _refln_F_squared_sigma
 _refln_observed_status
   2   0   0     9597.55     9192.09     47.64 o
   4   0   0    18641.37    18411.74     94.32 o
   6   0   0    19696.76    18519.53    117.60 o
   8   0   0    11262.80    11413.21    108.80 o
  10   0   0       39.07       70.73     39.28 o
  12   0   0     3231.71     3079.01     77.22 o
  14   0   0     1392.57     1238.26     64.29 o
   2   1   0    26827.87    25941.20    217.50 o
   4   1   0      455.39      410.75     21.14 o
   6   1   0     3836.42     3769.27     41.63 o
   8   1   0     4812.16     4844.07     52.87 o
  10   1   0      392.24      440.73     29.51 o
  12   1   0      160.62      181.87     35.27 o
  14   1   0      234.93      277.17     35.80 o
   2   2   0     3890.68     3795.02     40.47 o
   4   2   0     2219.80     2385.84     30.81 o
   6   2   0     8014.89     8164.18     68.13 o
   8   2   0       71.50       57.50     21.48 o
  10   2   0     2249.24     2227.27     44.97 o
  12   2   0        9.00       11.36     26.68 o
  14   2   0       76.09       50.32     31.89 o
   2   3   0    31680.53    33327.76    438.72 o
   4   3   0       72.61       57.34     10.52 o
   6   3   0        0.03        6.35      9.21 o
   8   3   0     3211.99     3158.67     45.10 o
  10   3   0      907.48      873.20     35.66 o
  12   3   0      310.54      248.76     30.89 o
  14   3   0     1118.08     1221.41     47.35 o
   0   4   0    14226.86    13827.24     95.30 o
   2   4   0       79.83       65.66     10.68 o
   4   4   0      214.72      324.31     15.97 o
   6   4   0    10089.65     9879.69    125.21 o
   8   4   0      601.00      633.83     27.50 o
  10   4   0     4754.79     4877.88     61.04 o
  12   4   0      662.25      614.31     35.56 o
  14   4   0       38.79       45.92     46.61 o
   2   5   0      313.23      293.16     11.43 o
   4   5   0      285.47      262.15     15.46 o
   6   5   0      299.89      307.90     14.85 o
   8   5   0      313.67      337.40     41.68 o
  10   5   0       30.03       59.25     40.76 o
  12   5   0     1491.69     1390.06     65.68 o
  14   5   0      440.90      560.36     60.32 o
   0   6   0     1373.06     1414.98     34.84 o
   2   6   0     1249.42     1370.14     38.56 o
   4   6   0      578.31      495.21     13.40 o
   6   6   0      470.74      487.77     18.82 o
   8   6   0       10.17       15.11     18.78 o
  10   6   0        8.84       18.50     43.74 o
  12   6   0      282.94      281.94     51.53 o
  14   6   0       68.99       49.92     49.92 o
   2   7   0     5440.70     5246.16     50.67 o
   4   7   0     3952.90     3605.56     52.26 o
   6   7   0       13.85       29.31     21.95 o
   8   7   0    12702.64    12370.35    138.57 o
  10   7   0     1487.03     1427.03     64.11 o
  12   7   0      320.03      380.97     53.50 o
  14   7   0      690.76      797.85     66.43 o
   0   8   0     4829.08     4614.03     33.90 o
   2   8   0     2995.52     3078.96     51.86 o
   4   8   0        1.91        5.58      9.07 o
   6   8   0      982.35     1058.79     31.89 o
   8   8   0      288.45      279.73     26.44 o
  10   8   0      111.93       98.91     41.40 o
  12   8   0      421.56      354.14     48.12 o
   2   9   0     3542.27     3486.09     44.17 o
   4   9   0       39.18       26.21      8.14 o
   6   9   0       77.45       59.16     20.35 o
   8   9   0      229.51      227.50     20.70 o
  10   9   0      249.21      217.24     46.43 o
  12   9   0        2.67        7.08     47.48 o
   0  10   0     5399.19     5269.18     65.41 o
   2  10   0     2775.84     2762.46     24.11 o
   4  10   0      533.56      480.70     24.46 o
   6  10   0     4667.44     4337.65     46.37 o
   8  10   0      702.99      761.45     26.53 o
  10  10   0      593.54      523.52     48.52 o
  12  10   0     1029.00     1158.21     63.93 o
   2  11   0      904.16      982.05     17.49 o
   4  11   0       11.31       15.36     17.41 o
   6  11   0     1005.14      930.04     29.25 o
   8  11   0       68.39       79.81     21.42 o
  10  11   0        3.64      -10.25     39.64 o
  12  11   0        0.99       -0.69     38.57 o
   0  12   0       29.48       41.16     19.64 o
   2  12   0      124.55      111.83     15.93 o
   4  12   0       60.25       54.13     17.73 o
   6  12   0      450.06      377.98     25.47 o
   8  12   0       25.45       30.16     23.54 o
  10  12   0       63.93       92.33     47.54 o
   2  13   0       97.86       81.10     21.58 o
   4  13   0      106.41      100.22     23.72 o
   6  13   0      195.65      237.39     22.10 o
   8  13   0      538.36      564.04     30.27 o
  10  13   0      349.52      423.06     52.25 o
   0  14   0     6639.22     6750.20    115.49 o
   2  14   0     1194.31     1219.07     81.35 o
   4  14   0     1067.28     1057.22     33.68 o
   6  14   0      878.57      888.49     34.21 o
   8  14   0      333.33      322.21     37.09 o
   2  15   0       53.53       40.09     33.61 o
   4  15   0      180.15      209.12     38.20 o
   6  15   0      251.57      285.99     39.03 o
   0  16   0      633.80      651.59     61.78 o
   2  16   0      123.75      148.93     41.23 o
   4  16   0       28.30       70.34     38.34 o
   6  16   0      370.59      430.29     41.79 o
   2  17   0     1079.45     1139.18     73.18 o
   2   1   1     1718.43     1589.87     23.79 o
   3   1   1      104.77       93.30      6.66 o
   4   1   1    16774.53    16661.68     93.07 o
   5   1   1    14008.93    13941.42    100.12 o
   6   1   1      576.22      566.44     17.46 o
   7   1   1      358.82      362.92     17.12 o
   8   1   1      142.22      180.15     17.11 o
   9   1   1      124.55      149.89     18.62 o
  10   1   1      708.47      749.35     23.19 o
  11   1   1     2257.88     2211.95     33.34 o
  12   1   1       97.07      125.13     20.37 o
  13   1   1      609.31      642.25     27.16 o
  14   1   1       54.60       48.12     19.92 o
  15   1   1       81.03      110.35     22.81 o
   1   2   1     1012.55      890.80      8.64 o
   2   2   1     6288.71     6231.91     26.10 o
   3   2   1    16666.10    17078.83     59.87 o
   4   2   1       18.52       16.61      7.26 o
   5   2   1      462.39      446.82      8.26 o
   6   2   1       97.88      101.51      7.06 o
   7   2   1     1791.41     1761.05     24.64 o
   8   2   1        0.94        7.07     16.64 o
   9   2   1     1636.16     1513.46     26.50 o
  10   2   1     1057.94     1034.73     25.67 o
  11   2   1      157.24      160.39     20.19 o
  12   2   1      158.10      149.19     20.37 o
  13   2   1      174.94      211.33     22.99 o
  14   2   1       86.36       80.62     21.89 o
  15   2   1      236.30      257.22     24.87 o
   1   3   1     6588.92     6659.96     38.52 o
   2   3   1    10906.78    10430.96     31.65 o
   3   3   1     1631.27     1862.60     13.76 o
   4   3   1      567.12      658.36      8.84 o
   5   3   1     2642.14     2510.60     26.80 o
   6   3   1      103.65      116.79      8.99 o
   7   3   1      155.78      177.19      8.70 o
   8   3   1      907.79      889.31     17.32 o
   9   3   1      299.19      308.74     18.58 o
  10   3   1       95.06      101.88     18.14 o
  11   3   1      816.75      790.21     24.90 o
  12   3   1        0.99        8.46     18.18 o
  13   3   1      194.73      214.48     22.46 o
  14   3   1       56.38       50.62     21.30 o
  15   3   1       32.88       36.81     25.92 o
   0   4   1     1733.21     1730.49     14.86 o
   1   4   1      346.16      295.65      7.92 o
   2   4   1      111.66      112.34     10.31 o
   3   4   1     2417.04     2658.31     16.27 o
   4   4   1      301.90      344.23      9.27 o
   5   4   1      793.60      883.84     12.54 o
   6   4   1     1235.46     1266.75     15.87 o
   7   4   1      431.66      390.01     11.76 o
   8   4   1       22.67       23.60      9.57 o
   9   4   1      257.29      260.67     21.30 o
  10   4   1      862.92      869.56     27.51 o
  11   4   1      243.78      213.78     23.52 o
  12   4   1      333.26      358.03     28.81 o
  13   4   1     1005.22     1020.52     34.05 o
  14   4   1       74.53       83.53     27.09 o
  15   4   1       33.84       30.28     29.06 o
   1   5   1    12556.29    12502.34     33.45 o
   2   5   1      254.63      293.89     11.02 o
   3   5   1     6187.63     6597.65     26.74 o
   4   5   1       63.92       82.84      7.67 o
   5   5   1     7634.98     7438.73     60.32 o
   6   5   1       11.67       16.86     10.29 o
   7   5   1     5298.86     5101.15     32.36 o
   8   5   1       40.59       45.60     11.92 o
   9   5   1        1.64       11.44     15.06 o
  10   5   1      862.85      849.32     28.63 o
  11   5   1     1378.14     1411.33     34.04 o
  12   5   1       66.04       88.26     30.53 o
  13   5   1      183.69      182.28     34.82 o
  14   5   1       21.69       20.14     28.58 o
  15   5   1       12.28       13.59     33.10 o
   0   6   1     3643.36     3696.49     35.62 o
   1   6   1      133.90      136.80      7.39 o
   2   6   1        6.73       11.87      9.07 o
   3   6   1     2243.24     2143.18     15.73 o
   4   6   1     2814.51     2951.63     14.54 o
   5   6   1      496.83      528.96     13.40 o
   6   6   1       72.79      104.81     11.12 o
   7   6   1      376.16      354.19     16.24 o
   8   6   1      410.68      423.69     15.89 o
   9   6   1     1307.09     1260.49     20.86 o
  10   6   1       14.75       35.91     27.68 o
  11   6   1      102.16       98.22     27.75 o
  12   6   1      526.32      600.87     60.76 o
  13   6   1      599.53      700.64     42.78 o
  14   6   1       70.57       81.00     33.04 o
   1   7   1       30.56       24.24      5.42 o
   2   7   1      182.81      242.97      9.39 o
   3   7   1      131.60      176.20     10.99 o
   4   7   1      529.64      501.46      8.55 o
   5   7   1      152.39      146.75     10.31 o
   6   7   1        0.30        0.47     14.66 o
   7   7   1      130.31      129.18     16.03 o
   8   7   1       18.40       19.65     18.33 o
   9   7   1       28.79       55.33     18.85 o
  10   7   1       65.29       60.92     29.11 o
  11   7   1       31.41       25.06     27.83 o
  12   7   1       25.36       61.62     32.39 o
  13   7   1      135.24      174.59     36.82 o
  14   7   1       14.40       30.73     30.09 o
   0   8   1     1932.18     2032.49     17.00 o
   1   8   1      251.20      209.91      6.20 o
   2   8   1        3.37        7.77      6.92 o
   3   8   1     1733.76     1613.19     20.54 o
   4   8   1       62.47       55.86      5.27 o
   5   8   1       21.39       22.16      8.41 o
   6   8   1       48.60       61.87     17.12 o
   7   8   1     1412.30     1397.90     25.23 o
   8   8   1        0.63       -8.88     19.85 o
   9   8   1      729.77      688.02     26.15 o
  10   8   1       10.52       12.83     27.23 o
  11   8   1       12.14       -9.78     32.40 o
  12   8   1       28.98       61.40     32.37 o
  13   8   1      407.13      423.62     43.84 o
   1   9   1     5161.96     4980.16     17.73 o
   2   9   1     2455.25     2486.80     16.02 o
   3   9   1       17.25       26.45      8.54 o
   4   9   1     1108.11     1068.37     14.94 o
   5   9   1     2334.59     2299.23     24.40 o
   6   9   1      212.98      197.09     15.36 o
   7   9   1     2186.73     2091.33     33.99 o
   8   9   1       29.54       23.36     17.46 o
   9   9   1       28.63       46.46     17.00 o
  10   9   1        5.72       25.44     31.02 o
  11   9   1      699.36      722.93     37.73 o
  12   9   1        3.77       17.44     31.02 o
  13   9   1      377.77      393.91     40.23 o
   0  10   1     2463.87     2557.87     20.33 o
   1  10   1        1.96       10.97      5.10 o
   2  10   1      453.07      432.87      9.34 o
   3  10   1       25.64       35.80      9.79 o
   4  10   1        9.53       10.43     12.74 o
   5  10   1      138.19      123.34     15.62 o
   6  10   1      912.23      895.50     20.13 o
   7  10   1       30.66       43.03     14.48 o
   8  10   1        0.05        5.72     18.66 o
   9  10   1      278.15      309.33     20.50 o
  10  10   1       15.65        7.66     28.77 o
  11  10   1       30.96       38.57     31.21 o
  12  10   1       19.12       20.07     32.80 o
   1  11   1      259.80      281.26      8.13 o
   2  11   1       52.37       60.00      8.18 o
   3  11   1       99.47       99.40     11.83 o
   4  11   1        0.01        4.30     13.41 o
   5  11   1      371.59      384.96     16.10 o
   6  11   1      138.58      146.81     16.67 o
   7  11   1       18.08       20.99     15.42 o
   8  11   1       23.87       12.68     19.93 o
   9  11   1       50.89       61.36     19.49 o
  10  11   1       97.80       80.19     30.99 o
  11  11   1      199.16      210.21     34.01 o
  12  11   1       26.23       39.73     34.38 o
   0  12   1      850.18      864.94     19.98 o
   1  12   1      802.10      847.80     14.93 o
   2  12   1      325.20      333.44     12.75 o
   3  12   1      937.10     1028.79     17.06 o
   4  12   1       45.84       49.51     12.66 o
   5  12   1      216.54      201.46     16.10 o
   6  12   1        5.29        5.00     14.43 o
   7  12   1      323.91      343.84     20.65 o
   8  12   1      239.73      235.57     21.74 o
   9  12   1      520.09      509.98     24.56 o
  10  12   1       33.15        5.95     32.17 o
  11  12   1       19.12       38.06     30.61 o
   1  13   1     1202.62     1196.48     25.17 o
   2  13   1       96.10       86.47     15.89 o
   3  13   1        7.09       18.98     15.61 o
   4  13   1      574.65      591.77     18.30 o
   5  13   1      395.86      387.35     17.22 o
   6  13   1       59.90       49.07     15.69 o
   7  13   1      420.65      432.01     19.83 o
   8  13   1       49.04       74.19     19.64 o
   9  13   1        2.26        7.07     22.39 o
  10  13   1      110.20       68.93     30.59 o
   0  14   1        0.77       42.76     37.14 o
   1  14   1        2.31       18.01     24.50 o
   2  14   1        1.98        5.34     18.60 o
   3  14   1        7.18       17.76     19.56 o
   4  14   1        0.71        7.86     19.83 o
   5  14   1       96.74      129.45     18.72 o
   6  14   1       39.09       33.58     17.75 o
   7  14   1       14.09       16.02     20.88 o
   8  14   1       62.68      102.38     20.69 o
   9  14   1       16.55       17.29     26.79 o
   1  15   1      740.84      845.27     32.20 o
   2  15   1       65.98       68.83     25.01 o
   3  15   1       42.19       51.27     25.76 o
   4  15   1      123.09      116.10     26.22 o
   5  15   1      268.63      324.23     28.18 o
   6  15   1       39.82       42.74     28.33 o
   7  15   1      392.58      409.77     31.89 o
   0  16   1       27.83       85.43     36.59 o
   1  16   1       96.19      147.37     28.59 o
   2  16   1       34.00       37.92     27.82 o
   3  16   1       92.07      150.16     27.43 o
   4  16   1       33.28       66.16     27.17 o
   5  16   1      161.91      176.63     32.13 o
   6  16   1      551.21      590.43     65.71 o
   1  17   1      124.23      119.13     28.96 o
   2  17   1        2.42        8.79     28.42 o
   3  17   1       28.01       50.60     29.14 o
   2   0   2     4414.53     4316.51     56.11 o
   3   0   2        0.42       -1.06     16.03 o
   4   0   2       50.60       92.20     19.24 o
   5   0   2     3259.55     3253.88     36.82 o
   6   0   2      297.92      221.47     22.26 o
   7   0   2      460.36      546.81     26.20 o
   8   0   2       61.01       97.60     21.41 o
   9   0   2      948.32     1034.91     82.18 o
  10   0   2      103.43      134.26     29.34 o
  11   0   2      675.28      745.02     34.17 o
  12   0   2      673.13      696.78     34.71 o
  13   0   2      147.19      131.78     32.68 o
  14   0   2      182.29      193.64     32.51 o
  15   0   2      933.97      862.03     42.53 o
   1   1   2     8400.01     8032.04     43.93 o
   2   1   2     7243.69     8049.38     31.24 o
   3   1   2     6031.10     6226.14     25.61 o
   4   1   2     1228.49     1287.96     17.50 o
   5   1   2      382.08      396.74     15.62 o
   6   1   2     2650.27     2877.04     17.38 o
   7   1   2     1246.13     1290.61     22.53 o
   8   1   2     3368.43     3195.21     31.93 o
   9   1   2     1507.95     1516.05     27.05 o
  10   1   2       64.63       90.82     18.81 o
  11   1   2       68.45      100.09     17.69 o
  12   1   2      223.36      212.83     21.41 o
  13   1   2      277.76      288.15     22.49 o
  14   1   2       33.87       47.11     23.66 o
  15   1   2       12.11        7.54     22.06 o
   0   2   2       30.44      126.13     19.39 o
   1   2   2     1264.63     1359.90     14.39 o
   2   2   2     1328.10     1278.63     11.19 o
   3   2   2      562.66      578.28     10.00 o
   4   2   2      137.01      139.87      7.88 o
   5   2   2      191.30      251.46      8.88 o
   6   2   2      305.10      353.17      8.90 o
   7   2   2      534.04      585.81     11.49 o
   8   2   2        7.44       13.77      4.61 o
   9   2   2        0.27        3.10     17.22 o
  10   2   2      377.22      344.35     19.98 o
  11   2   2      177.48      181.48     21.29 o
  12   2   2       73.38       91.10     20.01 o
  13   2   2        0.01       11.38     21.25 o
  14   2   2        8.93       27.05     23.31 o
  15   2   2       25.87       30.09     23.21 o
   1   3   2       50.56       79.33      7.54 o
   2   3   2     9565.04     9529.45     33.49 o
   3   3   2     9121.99     9561.51     34.36 o
   4   3   2     1342.95     1480.23     12.74 o
   5   3   2       65.61       71.85      9.05 o
   6   3   2       94.25       85.45      9.03 o
   7   3   2       66.72       89.03      7.85 o
   8   3   2      765.80      690.58     12.60 o
   9   3   2        7.03       16.43      9.09 o
  10   3   2       84.56       88.26     19.42 o
  11   3   2        0.12        5.58     19.31 o
  12   3   2      109.28       99.66     19.91 o
  13   3   2      587.35      627.23     30.29 o
  14   3   2      373.46      352.60     30.23 o
  15   3   2       20.03       11.00     25.62 o
   0   4   2    13332.76    13642.67    132.89 o
   1   4   2     1831.92     1807.24     17.17 o
   2   4   2     8701.74     8815.35     49.05 o
   3   4   2     1685.83     1638.06     16.22 o
   4   4   2      168.39      160.39      9.84 o
   5   4   2     8143.28     8531.22     57.20 o
   6   4   2     9585.32     9569.79     48.49 o
   7   4   2        2.15       13.10      9.56 o
   8   4   2     1498.56     1566.57     17.85 o
   9   4   2      232.17      251.54     10.58 o
  10   4   2        6.56       25.60     21.46 o
  11   4   2        6.60       21.69     22.26 o
  12   4   2      665.29      613.40     28.92 o
  13   4   2       10.52       33.57     23.28 o
  14   4   2      457.96      516.74     30.57 o
  15   4   2       16.65       32.42     28.44 o
   1   5   2       30.85       37.68      5.95 o
   2   5   2       16.23       10.05     10.33 o
   3   5   2     1501.90     1568.13     12.57 o
   4   5   2     2688.14     2707.42     41.05 o
   5   5   2      538.24      623.38     19.36 o
   6   5   2      552.45      596.02     16.03 o
   7   5   2      124.54      122.15     11.17 o
   8   5   2      155.37      163.27     11.56 o
   9   5   2      296.55      270.78     12.28 o
  10   5   2       99.97       87.64     20.80 o
  11   5   2        3.68       -7.35     21.13 o
  12   5   2      220.22      237.56     24.77 o
  13   5   2      141.66      137.70     24.86 o
  14   5   2       55.03       88.45     36.69 o
   0   6   2     7354.74     7120.40     36.54 o
   1   6   2      292.90      284.97      7.38 o
   2   6   2      690.26      799.25     13.13 o
   3   6   2     2519.34     2614.30     24.95 o
   4   6   2     1464.99     1484.47     14.52 o
   5   6   2       62.93       69.93     10.23 o
   6   6   2     1019.96     1033.55     19.88 o
   7   6   2      104.94      103.80     14.26 o
   8   6   2       88.57       81.27     14.39 o
   9   6   2        8.22       16.32     13.23 o
  10   6   2     1634.55     1570.75     44.31 o
  11   6   2       71.48       95.69     30.29 o
  12   6   2      208.69      227.34     31.86 o
  13   6   2       29.11       46.64     32.79 o
  14   6   2      209.30      232.46     39.06 o
   1   7   2        0.42        6.71      7.76 o
   2   7   2      561.18      476.99     10.27 o
   3   7   2      960.29      990.03     17.58 o
   4   7   2     1080.22      959.00     13.91 o
   5   7   2       55.08       73.93      7.41 o
   6   7   2      731.89      712.97     23.62 o
   7   7   2      364.56      337.48     20.40 o
   8   7   2       58.12       28.25     18.96 o
   9   7   2       26.36       22.98     18.42 o
  10   7   2      108.43       76.81     30.08 o
  11   7   2       22.28       31.66     31.26 o
  12   7   2        1.35        7.57     31.19 o
  13   7   2      129.62      177.02     32.89 o
  14   7   2       70.86       85.28     37.25 o
   0   8   2       11.72        9.85      7.52 o
   1   8   2      555.28      583.40     10.87 o
   2   8   2      150.61      168.08      8.66 o
   3   8   2      871.17      830.93     15.45 o
   4   8   2      649.84      631.91     18.54 o
   5   8   2        1.56        3.80      5.74 o
   6   8   2     1317.82     1242.14     28.44 o
   7   8   2      410.47      379.11     22.47 o
   8   8   2      459.10      459.24     25.38 o
   9   8   2       83.43       90.12     21.12 o
  10   8   2      355.27      375.15     35.14 o
  11   8   2       82.54       78.97     32.81 o
  12   8   2      377.25      456.44     39.62 o
  13   8   2       28.20       43.01     35.46 o
   1   9   2      248.97      257.52      8.62 o
   2   9   2      169.03      171.17      8.21 o
   3   9   2       39.12       46.78      8.07 o
   4   9   2       71.91       79.94     12.64 o
   5   9   2      212.10      226.14     15.68 o
   6   9   2      172.02      191.18     18.32 o
   7   9   2      136.78      131.22     19.10 o
   8   9   2      500.18      485.00     20.90 o
   9   9   2       15.01       23.28     17.59 o
  10   9   2       71.87       76.47     30.10 o
  11   9   2      187.95      160.50     31.20 o
  12   9   2       26.86       46.22     29.42 o
  13   9   2       16.79       40.13     30.04 o
   0  10   2      984.77     1040.07     13.82 o
   1  10   2       72.40       83.14      6.99 o
   2  10   2      133.86      156.21      8.51 o
   3  10   2     1206.44     1189.54     14.14 o
   4  10   2      266.85      260.19     14.15 o
   5  10   2     1011.87      955.10     18.45 o
   6  10   2      474.65      421.84     20.70 o
   7  10   2        6.69        3.78     18.12 o
   8  10   2      286.90      249.67     20.22 o
   9  10   2      595.87      563.47     23.33 o
  10  10   2      165.66      209.26     34.31 o
  11  10   2        0.91        8.22     31.51 o
  12  10   2      119.53      107.57     31.05 o
   1  11   2      275.07      267.62      8.16 o
   2  11   2      841.86      874.01     12.95 o
   3  11   2      113.85      119.07     13.52 o
   4  11   2     1210.89     1191.35     21.89 o
   5  11   2       15.85       16.13     13.87 o
   6  11   2        9.66        2.75     16.79 o
   7  11   2       20.03        1.99     18.62 o
   8  11   2      241.33      252.25     21.76 o
   9  11   2        4.77       16.86     20.24 o
  10  11   2      417.66      420.40     38.01 o
  11  11   2        9.37        4.76     32.44 o
  12  11   2        2.34       -0.38     30.51 o
   0  12   2        4.49        8.62     20.42 o
   1  12   2       19.17       24.58     10.73 o
   2  12   2       69.39       86.68     11.80 o
   3  12   2      418.10      440.94     13.99 o
   4  12   2        9.94       22.96     13.95 o
   5  12   2      840.92      815.64     21.01 o
   6  12   2      204.96      196.77     19.52 o
   7  12   2       79.26       62.19     18.63 o
   8  12   2       30.75       15.37     17.96 o
   9  12   2       53.20       66.92     20.86 o
  10  12   2        5.41       12.51     32.06 o
  11  12   2        1.58       16.76     34.01 o
   1  13   2       19.24       21.57     14.89 o
   2  13   2      262.19      268.41     20.35 o
   3  13   2      281.39      277.11     15.46 o
   4  13   2     1121.67     1113.16     20.86 o
   5  13   2      534.49      551.47     21.71 o
   6  13   2        0.11        4.52     17.82 o
   7  13   2       38.53       37.70     18.40 o
   8  13   2      311.22      335.48     21.93 o
   9  13   2       12.41       26.91     22.26 o
  10  13   2        0.71        8.92     26.69 o
   0  14   2      250.38      286.79     38.05 o
   1  14   2      323.49      328.30     21.05 o
   2  14   2       69.91       91.15     20.25 o
   3  14   2      293.72      296.43     22.03 o
   4  14   2      439.84      475.14     26.56 o
   5  14   2       24.84       45.59     26.45 o
   6  14   2      124.06      155.42     21.99 o
   7  14   2       88.31       73.97     19.92 o
   8  14   2      130.50      149.68     21.39 o
   9  14   2       82.74       53.14     28.20 o
   1  15   2      158.20      180.30     26.24 o
   2  15   2       28.70       51.32     25.75 o
   3  15   2      107.82       91.11     30.10 o
   4  15   2       48.65       55.07     26.97 o
   5  15   2      144.32      131.26     28.05 o
   6  15   2       11.62       32.44     28.59 o
   7  15   2       31.11       40.02     28.29 o
   0  16   2        0.08       41.01     58.83 o
   1  16   2      103.44       94.10     42.29 o
   2  16   2        0.32       16.03     35.31 o
   3  16   2       42.24       78.03     40.77 o
   4  16   2       19.26       30.72     38.45 o
   5  16   2        4.00       11.95     37.88 o
   1  17   2       21.59       35.18     44.47 o
   2  17   2       48.60       90.99     40.85 o
   1   1   3     2518.14     2534.52     19.24 o
   2   1   3     4256.23     4524.86     28.50 o
   3   1   3      911.52      915.44     14.03 o
   4   1   3      465.48      480.90     16.70 o
   5   1   3      258.80      221.37     15.55 o
   6   1   3      233.13      283.99     16.38 o
   7   1   3       78.14       65.31      7.85 o
   8   1   3      764.93      689.96     13.60 o
   9   1   3        2.66        7.10     17.95 o
  10   1   3     1275.21     1239.39     26.78 o
  11   1   3       99.81       94.25     19.18 o
  12   1   3      254.10      288.98     22.50 o
  13   1   3       60.35       91.85     21.56 o
  14   1   3      148.95      171.85     21.70 o
  15   1   3        0.48       17.10     23.60 o
   0   2   3     3295.02     2876.35     51.63 o
   1   2   3       52.78       36.49      7.50 o
   2   2   3    17042.26    18078.94     61.85 o
   3   2   3    19920.17    20853.02    105.88 o
   4   2   3     1382.13     1354.40     16.26 o
   5   2   3     3166.86     3300.96     29.64 o
   6   2   3     3867.10     3917.99     32.70 o
   7   2   3      136.80      133.95      8.44 o
   8   2   3       10.32        3.12      6.57 o
   9   2   3      373.94      369.05     10.72 o
  10   2   3      215.12      222.17     20.75 o
  11   2   3      187.69      214.34     21.30 o
  12   2   3      310.37      327.96     22.10 o
  13   2   3      611.88      603.93     26.13 o
  14   2   3       30.63       48.14     23.60 o
  15   2   3       10.70       17.93     28.86 o
   1   3   3    12053.70    12078.94     57.24 o
   2   3   3     9943.36    10241.86     40.21 o
   3   3   3      277.36      311.10      9.05 o
   4   3   3      170.01      140.68     10.03 o
   5   3   3      848.86      859.72     18.98 o
   6   3   3       12.61       13.28     14.14 o
   7   3   3       70.51       62.99      8.94 o
   8   3   3      248.68      262.32      8.66 o
   9   3   3      628.91      605.08     15.43 o
  10   3   3     1563.79     1466.77     32.47 o
  11   3   3      170.11      186.84     24.14 o
  12   3   3      283.32      257.02     24.78 o
  13   3   3        0.32       40.25     25.38 o
  14   3   3       65.78       86.29     25.69 o
  15   3   3        9.72       22.85     26.76 o
   0   4   3     6323.28     6740.57     29.76 o
   1   4   3       26.96       41.56      8.97 o
   2   4   3      698.81      732.24     10.89 o
   3   4   3     1601.41     1729.23     16.25 o
   4   4   3     1648.75     1686.06     15.29 o
   5   4   3      493.40      458.93     12.42 o
   6   4   3      122.83      180.43     14.70 o
   7   4   3        1.41       -0.29     14.55 o
   8   4   3        0.85        0.62     10.15 o
   9   4   3      189.18      193.86     10.94 o
  10   4   3       96.74       94.07     20.91 o
  11   4   3        8.39        7.56     21.32 o
  12   4   3      226.37      228.42     28.61 o
  13   4   3        4.21       27.12     23.22 o
  14   4   3       47.08       49.47     27.20 o
  15   4   3      139.58      170.07     29.34 o
   1   5   3     1558.10     1594.36     16.05 o
   2   5   3    12632.25    12409.53     59.19 o
   3   5   3      740.25      787.79     13.99 o
   4   5   3    13931.71    13899.89     92.96 o
   5   5   3     6079.19     5863.77     48.17 o
   6   5   3        2.88       10.14     12.65 o
   7   5   3        0.55       -1.63     11.59 o
   8   5   3     2550.10     2476.42     22.49 o
   9   5   3       86.91       78.04     11.25 o
  10   5   3     3006.03     2988.39     51.95 o
  11   5   3      446.16      456.51     24.79 o
  12   5   3       31.51       39.10     22.40 o
  13   5   3      792.80      807.06     32.15 o
  14   5   3      175.15      187.25     35.91 o
   0   6   3      505.17      588.03     10.60 o
   1   6   3     1152.76     1179.92     14.05 o
   2   6   3       46.81       38.38     12.38 o
   3   6   3      217.23      188.26     17.40 o
   4   6   3     1021.60      936.25     17.93 o
   5   6   3       96.06      113.48     11.43 o
   6   6   3       97.34      151.39     18.17 o
   7   6   3       36.08       46.88     14.09 o
   8   6   3      176.58      170.06     15.48 o
   9   6   3        4.28       -0.47     13.87 o
  10   6   3       59.07       48.58     26.60 o
  11   6   3      109.28      105.63     32.37 o
  12   6   3       26.65       35.99     33.49 o
  13   6   3        0.47       42.69     32.84 o
  14   6   3       54.70       50.34     31.51 o
   1   7   3      457.36      413.57     11.47 o
   2   7   3      185.35      232.61     13.62 o
   3   7   3      140.88      165.77     17.18 o
   4   7   3       27.15       34.41      6.61 o
   5   7   3       75.61       65.62     10.08 o
   6   7   3        2.04       11.49     17.51 o
   7   7   3       61.06       66.99     19.90 o
   8   7   3       19.03        6.13     19.69 o
   9   7   3       77.69       77.63     18.66 o
  10   7   3      188.01      168.33     31.44 o
  11   7   3       72.79       52.67     32.09 o
  12   7   3       99.56      106.94     57.45 o
  13   7   3       63.89      114.08     34.95 o
  14   7   3      108.40      131.63     33.46 o
   0   8   3     2243.04     2230.12     24.91 o
   1   8   3      192.64      201.04      7.93 o
   2   8   3       10.40        4.56     11.78 o
   3   8   3      379.48      428.45     15.19 o
   4   8   3      235.50      206.09     12.75 o
   5   8   3      557.78      534.52     11.89 o
   6   8   3      256.85      241.58     21.25 o
   7   8   3       16.38        2.96     15.87 o
   8   8   3       22.43       10.61     15.34 o
   9   8   3       17.59       22.90     20.40 o
  10   8   3      367.56      361.97     31.26 o
  11   8   3      123.62      110.54     30.41 o
  12   8   3      122.97      111.10     32.72 o
  13   8   3       11.83       12.89     30.68 o
   1   9   3      362.30      325.00      9.23 o
   2   9   3      869.20      827.18     14.35 o
   3   9   3       19.76       24.99     13.95 o
   4   9   3     1597.12     1603.82     23.25 o
   5   9   3      894.06      907.23     20.63 o
   6   9   3        6.70        5.97     15.58 o
   7   9   3      202.96      198.69     19.01 o
   8   9   3      645.57      617.16     22.01 o
   9   9   3       11.87        7.10     18.15 o
  10   9   3      842.91      875.75     56.72 o
  11   9   3      216.60      187.43     32.13 o
  12   9   3        0.94       14.62     29.48 o
  13   9   3       10.37       30.46     34.04 o
   0  10   3      723.45      749.47     11.67 o
   1  10   3      789.24      809.57     10.07 o
   2  10   3      171.84      160.40      7.10 o
   3  10   3       94.73       91.81     15.13 o
   4  10   3      464.82      461.55     17.85 o
   5  10   3        3.19        2.35     16.15 o
   6  10   3       43.17       39.84     16.90 o
   7  10   3       50.32       40.78     17.28 o
   8  10   3       25.42       28.12     18.59 o
   9  10   3       40.55       58.36     18.91 o
  10  10   3       56.60       47.92     28.97 o
  11  10   3        5.56      -13.17     31.95 o
  12  10   3       94.06      163.19     36.72 o
   1  11   3        2.51       14.77      9.95 o
   2  11   3      357.06      350.29     12.88 o
   3  11   3       43.00       42.18     14.60 o
   4  11   3       52.77       59.11     16.34 o
   5  11   3        6.29        2.16     16.19 o
   6  11   3       26.90       16.22     17.51 o
   7  11   3       30.27       26.44     16.97 o
   8  11   3      383.27      386.99     20.96 o
   9  11   3       26.85       32.14     19.48 o
  10  11   3        0.02        4.56     29.58 o
  11  11   3        8.94       15.15     32.65 o
   0  12   3     1374.52     1387.15     25.30 o
   1  12   3        9.42       10.26     14.34 o
   2  12   3      305.88      314.66     14.76 o
   3  12   3     1123.02     1088.82     22.35 o
   4  12   3       75.19       98.50     16.72 o
   5  12   3      771.08      754.88     21.76 o
   6  12   3     1112.18     1140.47     25.52 o
   7  12   3       40.49       42.21     18.02 o
   8  12   3      167.70      163.75     19.35 o
   9  12   3      348.51      320.82     21.43 o
  10  12   3      263.60      305.61     29.60 o
  11  12   3        0.99        0.45     26.62 o
   1  13   3       79.69       87.05     18.47 o
   2  13   3      377.89      381.22     21.60 o
   3  13   3      352.25      353.17     22.46 o
   4  13   3      165.54      198.23     21.79 o
   5  13   3        1.91       11.39     16.98 o
   6  13   3        1.40       14.50     18.55 o
   7  13   3       36.44       59.71     19.07 o
   8  13   3      112.77      119.07     19.86 o
   9  13   3      184.63      190.15     23.51 o
  10  13   3      276.52      299.97     28.96 o
   0  14   3      416.10      453.66     32.41 o
   1  14   3       29.11       39.16     25.03 o
   2  14   3       24.14       22.73     23.43 o
   3  14   3        1.18        8.46     26.24 o
   4  14   3        0.09        7.69     25.58 o
   5  14   3      385.94      448.08     30.91 o
   6  14   3        2.27        8.84     22.51 o
   7  14   3       76.14       81.99     23.28 o
   8  14   3       19.86       32.34     20.56 o
   9  14   3       48.37       80.01     25.94 o
   1  15   3        5.68        2.09     38.19 o
   2  15   3      382.65      429.05     39.79 o
   3  15   3        2.61       21.35     26.29 o
   4  15   3      397.52      436.95     31.41 o
   5  15   3       11.05       20.79     26.80 o
   6  15   3        7.68       30.47     28.83 o
   7  15   3      174.19      188.96     31.37 o
   0  16   3       27.74       49.82     58.31 o
   1  16   3      150.64      162.33     39.98 o
   2  16   3       13.81       42.85     36.97 o
   3  16   3      358.29      419.30     43.04 o
   4  16   3        7.29      -15.75     39.30 o
   5  16   3       14.25       57.40     38.53 o
   1  17   3       10.72       19.69     38.47 o
   2  17   3      344.50      416.56     46.75 o
   0   0   4    20065.70    20500.44    345.18 o
   1   0   4    23271.28    23327.04    471.38 o
   2   0   4     1909.35     1989.95     26.10 o
   3   0   4    33061.11    32465.69    343.46 o
   4   0   4       25.97       20.68     27.40 o
   5   0   4     1959.27     1840.07     32.72 o
   6   0   4     1741.92     1883.80     71.43 o
   7   0   4     2930.17     3164.45     49.81 o
   8   0   4     2147.23     2266.43     40.82 o
   9   0   4     3409.48     3355.11     49.96 o
  10   0   4      709.55      701.21     33.25 o
  11   0   4     1130.96     1043.97     56.10 o
  12   0   4        0.27       14.44     27.31 o
  13   0   4      463.30      483.74     35.05 o
  14   0   4        0.02       15.59     28.30 o
  15   0   4       79.13      118.71     44.82 o
   1   1   4     1830.33     2149.09     18.67 o
   2   1   4     3732.68     3819.35     31.76 o
   3   1   4     2088.25     1941.59     16.57 o
   4   1   4       39.02       39.38     15.39 o
   5   1   4      217.81      175.37     16.92 o
   6   1   4      326.40      368.94     18.26 o
   7   1   4     1354.16     1438.08     23.68 o
   8   1   4      372.61      320.07     17.95 o
   9   1   4      506.30      536.90     21.05 o
  10   1   4      107.89      117.48     18.63 o
  11   1   4       94.72      118.82     19.91 o
  12   1   4      272.84      274.47     22.09 o
  13   1   4      839.30      866.47     28.82 o
  14   1   4      148.90      151.77     27.18 o
  15   1   4        0.97       28.28     26.40 o
   0   2   4       36.43       36.43     11.66 o
   1   2   4      257.66      312.83      9.92 o
   2   2   4     3715.09     3874.55     17.78 o
   3   2   4       21.69       25.99      8.40 o
   4   2   4      296.28      321.40     12.21 o
   5   2   4      508.85      512.20     16.85 o
   6   2   4      204.28      270.40     29.57 o
   7   2   4      259.02      252.38     12.17 o
   8   2   4      117.02      109.48      9.03 o
   9   2   4      802.78      800.23     26.36 o
  10   2   4      110.84      106.13     21.06 o
  11   2   4        5.26       26.42     22.06 o
  12   2   4       83.85       86.37     23.18 o
  13   2   4        7.77       10.14     24.85 o
  14   2   4        8.98       10.42     25.56 o
  15   2   4      237.74      210.70     28.58 o
   1   3   4    10353.26    10801.31     61.58 o
   2   3   4     8932.20     8985.62     41.96 o
   3   3   4      846.09      953.88     12.12 o
   4   3   4     4093.42     4323.55     28.75 o
   5   3   4     1701.79     1626.91     27.83 o
   6   3   4      145.94      151.83     15.58 o
   7   3   4     2049.93     2048.91     49.14 o
   8   3   4      306.33      324.04     19.97 o
   9   3   4      176.53      194.11     20.35 o
  10   3   4      213.07      186.51     21.86 o
  11   3   4      638.43      630.38     26.56 o
  12   3   4       87.88       94.56     22.45 o
  13   3   4       20.36       22.63     23.19 o
  14   3   4        0.75        7.89     24.39 o
  15   3   4      359.99      406.68     32.48 o
   0   4   4     1667.20     1826.84     15.32 o
   1   4   4     8170.46     8289.50     42.46 o
   2   4   4      929.33      930.06     12.14 o
   3   4   4     6902.50     6651.41     63.49 o
   4   4   4      273.78      368.23      8.63 o
   5   4   4      122.99      142.96     10.41 o
   6   4   4      479.56      544.91     24.14 o
   7   4   4     4733.93     4681.13     74.43 o
   8   4   4        1.73       10.72     16.53 o
   9   4   4     4678.60     4516.18     33.64 o
  10   4   4      710.95      737.67     26.56 o
  11   4   4      856.87      763.81     27.03 o
  12   4   4        3.09       36.57     23.15 o
  13   4   4      740.89      771.82     32.20 o
  14   4   4      104.31      104.68     26.45 o
   1   5   4       28.15       18.12      6.75 o
   2   5   4       64.25       81.75      6.46 o
   3   5   4     1159.13     1279.90     13.55 o
   4   5   4     2293.08     2384.34     20.49 o
   5   5   4      591.60      526.64     12.50 o
   6   5   4      173.44      152.09     13.40 o
   7   5   4      626.91      600.51     19.27 o
   8   5   4       45.83       38.90     17.11 o
   9   5   4       24.03       15.34     11.40 o
  10   5   4      111.90      102.77     19.76 o
  11   5   4      331.17      307.56     23.61 o
  12   5   4       45.76       56.08     20.97 o
  13   5   4        0.54       10.82     31.50 o
  14   5   4       20.88       16.30     30.69 o
   0   6   4     1228.18     1210.54     10.91 o
   1   6   4      340.82      293.78     11.22 o
   2   6   4      916.20      933.75     17.46 o
   3   6   4      970.82      910.80     18.61 o
   4   6   4       23.20       10.89      4.34 o
   5   6   4     1763.41     1764.35     20.30 o
   6   6   4      271.96      270.32     27.29 o
   7   6   4      914.92      867.52     27.67 o
   8   6   4       23.65       21.39     13.48 o
   9   6   4     2600.94     2450.49     24.64 o
  10   6   4        2.79        7.51     18.86 o
  11   6   4        0.97        0.15     18.59 o
  12   6   4        4.69       20.52     29.24 o
  13   6   4        1.40        9.32     29.35 o
  14   6   4        1.66       -2.82     32.89 o
   1   7   4     5128.35     4997.46     24.79 o
   2   7   4     2909.43     2962.83     25.42 o
   3   7   4        1.79        1.82     13.31 o
   4   7   4     3667.91     3581.95     36.86 o
   5   7   4     2922.78     2747.88     42.76 o
   6   7   4       10.54        0.83     11.45 o
   7   7   4      211.54      215.37     26.56 o
   8   7   4     1196.09     1069.93     41.57 o
   9   7   4       16.48        6.71     18.87 o
  10   7   4      466.53      539.58     62.24 o
  11   7   4      985.00      956.73     55.03 o
  12   7   4       16.37       20.41     33.06 o
  13   7   4      121.79      105.15     32.97 o
  14   7   4      133.18      131.94     37.81 o
   0   8   4      361.09      308.64     23.39 o
   1   8   4      537.74      497.48     15.41 o
   2   8   4       93.04      100.08     12.88 o
   3   8   4      743.47      712.31     17.74 o
   4   8   4      682.96      680.03     23.10 o
   5   8   4     3317.55     3260.31     38.92 o
   6   8   4      888.99      847.25     19.94 o
   7   8   4      600.08      589.09     20.96 o
   8   8   4        0.10       21.93     16.56 o
   9   8   4     1620.01     1416.92     43.00 o
  10   8   4       46.73       69.51     31.21 o
  11   8   4       82.68       76.80     30.20 o
  12   8   4       54.35       75.17     34.06 o
  13   8   4       92.09      121.99     34.17 o
   1   9   4      979.75      909.22     14.96 o
   2   9   4      595.31      629.29     16.95 o
   3   9   4      116.37      118.46     14.14 o
   4   9   4      344.49      330.02     21.65 o
   5   9   4      142.89      134.41     17.11 o
   6   9   4      299.44      277.74     17.39 o
   7   9   4      561.07      526.76     20.06 o
   8   9   4       69.53       81.92     17.96 o
   9   9   4        5.73       16.78     17.97 o
  10   9   4       13.52       21.16     27.99 o
  11   9   4        7.12       18.31     36.65 o
  12   9   4       71.86       79.82     31.80 o
  13   9   4       11.71       31.23     36.75 o
   0  10   4       15.97       17.15      6.21 o
   1  10   4      377.36      376.97     14.25 o
   2  10   4      131.50      151.51     12.69 o
   3  10   4     1720.52     1741.93     20.99 o
   4  10   4        0.29        0.62     15.14 o
   5  10   4       11.70        8.16     16.60 o
   6  10   4      987.85     1068.24     23.93 o
   7  10   4      485.91      452.47     19.98 o
   8  10   4        0.01        4.72     17.04 o
   9  10   4      906.62      890.39     23.68 o
  10  10   4      222.87      212.34     33.85 o
  11  10   4      463.35      440.39     36.28 o
  12  10   4       96.75       63.47     35.75 o
   1  11   4     2973.98     2971.65     24.41 o
   2  11   4       77.23       83.31     12.34 o
   3  11   4       42.47       39.58     12.84 o
   4  11   4      334.99      345.51     18.27 o
   5  11   4     1615.08     1578.74     26.24 o
   6  11   4        0.80        2.59     16.73 o
   7  11   4      834.76      722.83     24.21 o
   8  11   4        6.22       18.54     18.09 o
   9  11   4       73.41       64.19     18.48 o
  10  11   4       16.41       27.22     25.49 o
  11  11   4      258.19      264.67     29.59 o
   0  12   4      164.40      188.19     20.20 o
   1  12   4        0.06        5.69     13.55 o
   2  12   4       12.14       15.09     18.00 o
   3  12   4      570.44      583.89     19.76 o
   4  12   4       12.63       30.86     16.36 o
   5  12   4       40.69       33.54     17.61 o
   6  12   4       39.04       31.86     18.40 o
   7  12   4       32.79       42.81     17.78 o
   8  12   4       21.74       11.36     18.63 o
   9  12   4        5.94        3.15     19.59 o
  10  12   4       34.35       46.26     26.05 o
   1  13   4       37.82       39.01     18.11 o
   2  13   4       54.40       52.20     16.61 o
   3  13   4       28.05       21.68     19.92 o
   4  13   4      116.23      103.53     21.81 o
   5  13   4       70.21       85.03     20.82 o
   6  13   4        4.42       -0.54     18.71 o
   7  13   4       43.84       45.03     19.11 o
   8  13   4      101.74      102.06     21.17 o
   9  13   4       56.77       80.84     26.65 o
   0  14   4        3.66       -4.72     27.63 o
   1  14   4      272.11      273.06     22.59 o
   2  14   4      287.88      309.01     27.57 o
   3  14   4     2640.08     2636.38     47.15 o
   4  14   4       21.06       23.53     25.91 o
   5  14   4       65.90       54.13     22.23 o
   6  14   4      326.70      326.76     25.41 o
   7  14   4      417.50      412.60     27.78 o
   8  14   4       30.22       42.21     24.77 o
   1  15   4       40.16       73.83     34.11 o
   2  15   4       35.57       36.80     26.18 o
   3  15   4        0.00       -3.37     26.64 o
   4  15   4       27.06       49.62     26.82 o
   5  15   4       13.48        9.70     28.82 o
   6  15   4        3.30       16.74     29.01 o
   7  15   4       24.59       40.55     31.18 o
   0  16   4       22.66       15.44     47.32 o
   1  16   4       12.38       27.56     38.11 o
   2  16   4       11.50       35.97     41.97 o
   3  16   4        1.38       29.03     37.99 o
   4  16   4       34.02       57.89     40.88 o
   5  16   4        0.75       15.83     29.63 o
   1  17   4      422.61      461.64     50.25 o
   1   1   5       41.29       71.65     12.64 o
   2   1   5     6698.66     6550.02     36.69 o
   3   1   5        5.37       14.63     13.18 o
   4   1   5     5884.38     5909.24     32.53 o
   5   1   5     1122.81     1101.60     19.75 o
   6   1   5     1040.80     1062.63     23.79 o
   7   1   5       57.99       51.36     17.43 o
   8   1   5     2777.55     2694.21     36.25 o
   9   1   5      449.67      468.51     24.07 o
  10   1   5     1318.83     1371.14     32.76 o
  11   1   5      107.85      113.37     21.45 o
  12   1   5        0.05       22.28     23.92 o
  13   1   5       11.15       25.16     25.16 o
  14   1   5      846.76      882.71     35.80 o
  15   1   5      358.26      392.02     32.93 o
   0   2   5    20958.81    21446.71    136.01 o
   1   2   5     2741.39     2743.69     20.93 o
   2   2   5     3168.73     3200.38     26.78 o
   3   2   5      274.26      251.24     11.83 o
   4   2   5     3099.38     2804.19     28.59 o
   5   2   5      985.38      970.25     16.33 o
   6   2   5     1603.31     1355.56     24.11 o
   7   2   5      165.23      196.85     18.03 o
   8   2   5      793.03      795.14     24.60 o
   9   2   5      652.43      671.60     25.05 o
  10   2   5      353.28      336.23     23.43 o
  11   2   5      774.84      662.07     28.07 o
  12   2   5      952.84      940.33     32.30 o
  13   2   5        1.93       14.74     23.96 o
  14   2   5        3.21       32.15     26.94 o
  15   2   5      167.97      196.95     30.75 o
   1   3   5      470.96      479.79     10.87 o
   2   3   5     1772.05     1828.08     14.03 o
   3   3   5      209.62      267.52     10.04 o
   4   3   5      449.33      420.53     11.90 o
   5   3   5      794.36      811.28     14.66 o
   6   3   5      374.35      409.93     17.54 o
   7   3   5        0.43        8.32     15.00 o
   8   3   5      283.57      297.42     19.75 o
   9   3   5      369.09      353.89     21.24 o
  10   3   5      145.54      140.61     21.74 o
  11   3   5        4.17       18.36     20.28 o
  12   3   5       31.73       45.91     23.36 o
  13   3   5       32.95       41.90     24.49 o
  14   3   5      145.95      207.82     28.02 o
  15   3   5       85.09       85.74     27.92 o
   0   4   5      320.16      344.99     11.36 o
   1   4   5     1591.89     1742.08     16.55 o
   2   4   5      353.83      292.35      7.09 o
   3   4   5     6227.96     6614.89     48.75 o
   4   4   5       11.29       14.29      8.38 o
   5   4   5       22.88       22.08      8.05 o
   6   4   5     2195.77     2168.94     37.22 o
   7   4   5     1809.70     1795.75     27.52 o
   8   4   5       82.94       73.75     17.03 o
   9   4   5      124.01      108.08     19.46 o
  10   4   5      544.79      533.37     25.07 o
  11   4   5       93.26       69.95     21.83 o
  12   4   5      244.96      259.47     24.13 o
  13   4   5      165.27      193.54     24.90 o
  14   4   5        9.50       29.06     31.14 o
   1   5   5      603.39      537.70     12.62 o
   2   5   5     1184.43     1154.33     11.07 o
   3   5   5       56.56       73.79      9.14 o
   4   5   5     6243.49     5718.59     27.41 o
   5   5   5     1367.32     1465.72     19.07 o
   6   5   5      169.33      169.69     11.16 o
   7   5   5       23.10       30.75     14.18 o
   8   5   5     2346.03     2272.55     31.87 o
   9   5   5        0.54       12.96     17.44 o
  10   5   5     1094.88     1114.90     28.88 o
  11   5   5      170.61      192.35     21.50 o
  12   5   5       29.83       38.30     20.69 o
  13   5   5       71.36       69.58     29.78 o
  14   5   5      344.06      363.20     38.04 o
   0   6   5     5112.59     5073.71     53.81 o
   1   6   5      972.62      987.85     20.67 o
   2   6   5      705.59      765.21     17.12 o
   3   6   5     1347.85     1396.44     17.16 o
   4   6   5      538.38      615.70     13.16 o
   5   6   5      342.28      355.72      9.35 o
   6   6   5     1982.45     1851.92     24.42 o
   7   6   5     1813.13     1765.52     21.40 o
   8   6   5     1454.35     1434.63     26.94 o
   9   6   5      999.74      920.64     25.13 o
  10   6   5     1369.61     1354.96     30.17 o
  11   6   5      340.42      318.85     35.73 o
  12   6   5      688.51      687.24     40.56 o
  13   6   5       19.70       24.78     26.85 o
  14   6   5        7.78       13.62     32.83 o
   1   7   5       33.65       39.87      5.74 o
   2   7   5      155.45      147.55     14.04 o
   3   7   5      473.70      438.71     16.74 o
   4   7   5       72.80       73.60      5.73 o
   5   7   5      692.35      668.80     24.01 o
   6   7   5       63.07       54.19     11.77 o
   7   7   5        2.48        5.76     13.26 o
   8   7   5        3.85        9.04     15.35 o
   9   7   5      446.57      399.10     23.44 o
  10   7   5        2.78        9.04     26.43 o
  11   7   5       49.32       37.45     31.60 o
  12   7   5        2.89       27.55     30.34 o
  13   7   5       42.12       42.92     30.93 o
   0   8   5     5070.17     4960.62     69.76 o
   1   8   5        0.18        3.00      8.71 o
   2   8   5      616.37      616.99     16.64 o
   3   8   5     1100.86     1077.63     20.73 o
   4   8   5      814.79      772.33     24.21 o
   5   8   5        7.91       12.39     18.86 o
   6   8   5     1812.44     1764.60     34.34 o
   7   8   5     1073.77      946.67     29.54 o
   8   8   5        2.78        8.81     16.00 o
   9   8   5      344.64      350.32     19.59 o
  10   8   5      213.72      205.41     30.50 o
  11   8   5        4.18       14.12     31.71 o
  12   8   5      580.16      558.49     41.08 o
  13   8   5      149.12      200.04     35.49 o
   1   9   5      144.14      123.83     12.63 o
   2   9   5     1424.15     1387.23     21.35 o
   3   9   5      234.56      232.37     15.85 o
   4   9   5     2851.02     2726.09     44.36 o
   5   9   5      330.40      293.26     22.36 o
   6   9   5        9.44        4.73     20.50 o
   7   9   5       36.18       41.93     16.77 o
   8   9   5     2139.37     2060.52     28.96 o
   9   9   5        1.23        9.28     16.58 o
  10   9   5      941.45      916.70     44.01 o
  11   9   5        0.81        9.11     24.79 o
  12   9   5       22.61       42.93     31.35 o
   0  10   5      640.97      612.86     14.86 o
   1  10   5        5.17        5.94     11.95 o
   2  10   5       17.22       23.52     13.46 o
   3  10   5       11.11       33.82     14.46 o
   4  10   5       51.48       38.92     19.00 o
   5  10   5      243.76      240.23     20.17 o
   6  10   5       44.12       43.92     17.03 o
   7  10   5      618.10      514.11     20.78 o
   8  10   5      102.25       95.88     18.34 o
   9  10   5       42.33       40.70     18.36 o
  10  10   5      123.97      130.19     25.65 o
  11  10   5       50.28       23.79     24.47 o
  12  10   5       11.84       37.85     29.22 o
   1  11   5       28.94       29.71     18.15 o
   2  11   5     1483.65     1524.76     23.20 o
   3  11   5      393.10      412.65     16.05 o
   4  11   5      169.35      166.87     17.13 o
   5  11   5      960.45      940.23     23.58 o
   6  11   5       14.08       19.31     18.05 o
   7  11   5       56.98       65.24     19.16 o
   8  11   5      142.28      169.30     19.53 o
   9  11   5      121.35      111.49     19.09 o
  10  11   5      139.73      155.48     27.58 o
  11  11   5      151.94      182.76     27.14 o
   0  12   5     1227.11     1293.44     36.92 o
   1  12   5      693.65      713.69     18.57 o
   2  12   5      790.37      793.08     21.21 o
   3  12   5      121.07      157.15     21.70 o
   4  12   5      134.83      126.45     20.97 o
   5  12   5       12.76        4.29     17.00 o
   6  12   5     1252.22     1164.95     26.60 o
   7  12   5       45.60       36.20     18.44 o
   8  12   5       19.60       28.18     18.20 o
   9  12   5      252.08      278.67     22.04 o
  10  12   5       61.75       50.52     26.59 o
   1  13   5        4.49        8.08     15.92 o
   2  13   5     1437.58     1444.81     31.32 o
   3  13   5      203.25      203.07     22.27 o
   4  13   5       63.37       60.04     22.18 o
   5  13   5        0.39       15.37     21.67 o
   6  13   5       62.59       86.02     22.59 o
   7  13   5       41.73       32.19     23.32 o
   8  13   5      296.91      299.55     22.19 o
   9  13   5       91.36       87.99     27.18 o
   0  14   5        4.25       12.71     30.80 o
   1  14   5      204.67      205.04     22.36 o
   2  14   5        0.82       -2.89     19.91 o
   3  14   5       19.79       16.26     26.65 o
   4  14   5        0.32       18.79     22.24 o
   5  14   5       36.55       53.57     22.82 o
   6  14   5       17.41       39.90     22.87 o
   7  14   5       19.84       27.16     23.36 o
   8  14   5        5.16       19.47     22.77 o
   1  15   5      145.78      178.84     28.56 o
   2  15   5      395.32      432.15     32.15 o
   3  15   5       14.43       12.13     26.22 o
   4  15   5      140.41      163.78     29.65 o
   5  15   5       97.61      120.25     29.07 o
   6  15   5       29.19       42.65     27.98 o
   0  16   5      782.25      849.92     73.07 o
   1  16   5       88.96      102.87     51.44 o
   2  16   5      314.56      328.89     40.64 o
   3  16   5       57.10       72.33     41.12 o
   4  16   5      151.10      139.59     31.97 o
   0   0   6     9594.36    10280.21     80.68 o
   1   0   6     4904.23     4934.07     41.41 o
   2   0   6      202.62      286.52     21.73 o
   3   0   6     5940.71     6070.47     47.06 o
   4   0   6      212.24      231.60     22.54 o
   5   0   6      442.42      487.16     25.18 o
   6   0   6      714.20      744.42     26.75 o
   7   0   6      504.87      482.61     36.60 o
   8   0   6      677.78      785.48     44.08 o
   9   0   6     1993.50     1884.52     56.55 o
  10   0   6       97.06       95.89     38.11 o
  11   0   6      217.78      222.86     39.01 o
  12   0   6      685.06      672.64     53.26 o
  13   0   6      159.38      118.84     44.65 o
  14   0   6       72.91       34.00     43.18 o
  15   0   6     1668.73     1449.49     72.34 o
   1   1   6     1951.25     1974.89     21.60 o
   2   1   6        2.56        3.63     17.30 o
   3   1   6      108.20       96.15     14.14 o
   4   1   6       10.94       20.47     14.14 o
   5   1   6     2382.88     2351.42     24.91 o
   6   1   6        2.99        5.24     14.49 o
   7   1   6       67.87       51.05     21.30 o
   8   1   6       15.74       15.94     19.48 o
   9   1   6        0.57        9.13     20.09 o
  10   1   6      814.51      780.85     32.47 o
  11   1   6      370.16      402.82     25.59 o
  12   1   6      153.41      171.10     25.07 o
  13   1   6        0.59        3.06     30.26 o
  14   1   6       30.24       56.12     33.55 o
  15   1   6       56.83       89.37     36.09 o
   0   2   6     1753.93     1833.41     29.99 o
   1   2   6       10.03       12.49     16.18 o
   2   2   6      305.00      311.17     17.02 o
   3   2   6      731.36      791.55     15.80 o
   4   2   6     1604.91     1680.46     20.36 o
   5   2   6       48.38       36.63     13.13 o
   6   2   6      190.43      163.60     13.62 o
   7   2   6       82.06       75.02     17.42 o
   8   2   6      243.55      273.91     20.91 o
   9   2   6      107.27      105.44     20.17 o
  10   2   6      143.67      109.77     22.21 o
  11   2   6       89.93       91.87     22.60 o
  12   2   6       58.51       58.35     23.05 o
  13   2   6      179.57      196.76     25.66 o
  14   2   6      295.02      267.32     28.08 o
   1   3   6     3024.85     2787.10     50.72 o
   2   3   6     5255.55     5520.48     73.28 o
   3   3   6      868.47      956.61     14.35 o
   4   3   6      760.70      883.25     14.61 o
   5   3   6     2874.71     2740.36     22.58 o
   6   3   6       61.87       78.74     11.75 o
   7   3   6     2142.05     2210.40     24.18 o
   8   3   6      263.11      250.35     18.48 o
   9   3   6       36.14       53.75     18.60 o
  10   3   6      626.37      597.57     25.64 o
  11   3   6     1563.57     1499.68     34.54 o
  12   3   6       18.25       17.22     21.86 o
  13   3   6      772.18      759.83     32.21 o
  14   3   6       18.18       17.90     24.97 o
   0   4   6     6337.39     6852.98     46.55 o
   1   4   6        1.00       11.26      8.66 o
   2   4   6     1829.27     2051.07     14.73 o
   3   4   6     2744.75     2591.93     16.77 o
   4   4   6      332.41      385.32     10.80 o
   5   4   6     2382.21     2339.95     27.49 o
   6   4   6      334.95      316.92     12.77 o
   7   4   6       13.84       28.19     11.79 o
   8   4   6       75.45       73.97     17.50 o
   9   4   6      168.87      181.05     19.12 o
  10   4   6      417.42      379.24     22.90 o
  11   4   6        1.09        6.86     19.07 o
  12   4   6      323.64      352.05     26.04 o
  13   4   6       32.02       33.89     30.32 o
  14   4   6      264.65      327.19     39.23 o
   1   5   6       39.78       38.57      6.05 o
   2   5   6      432.71      498.40     11.73 o
   3   5   6     1088.42     1002.07     13.56 o
   4   5   6     1400.47     1518.83     14.45 o
   5   5   6     1230.67     1226.19     15.21 o
   6   5   6      661.39      647.49     13.92 o
   7   5   6      139.99      160.57     12.66 o
   8   5   6     1693.86     1660.69     23.57 o
   9   5   6       41.13       37.77     16.84 o
  10   5   6      689.87      647.53     24.63 o
  11   5   6      515.77      539.53     24.77 o
  12   5   6       19.18       30.82     30.64 o
  13   5   6      224.90      266.47     34.02 o
  14   5   6       51.97       59.78     33.65 o
   0   6   6      788.69      982.08     13.88 o
   1   6   6      195.53      191.78     10.05 o
   2   6   6     1155.36     1168.11     14.34 o
   3   6   6      811.52      790.67     13.10 o
   4   6   6      321.32      298.90     12.58 o
   5   6   6      326.93      325.79      8.76 o
   6   6   6     1729.42     1739.25     18.04 o
   7   6   6      462.58      453.68     13.88 o
   8   6   6        6.62       13.06     11.56 o
   9   6   6      232.76      240.32     19.04 o
  10   6   6        9.46       -3.01     27.79 o
  11   6   6       28.09       32.63     28.15 o
  12   6   6      203.45      200.43     34.55 o
  13   6   6      558.56      528.01     36.50 o
  14   6   6       14.06        3.05     32.74 o
   1   7   6     3281.05     3141.77     70.26 o
   2   7   6      189.05      218.94     14.52 o
   3   7   6      375.28      438.56     17.76 o
   4   7   6     1583.30     1510.77     19.91 o
   5   7   6     2038.32     1960.24     21.44 o
   6   7   6      572.05      588.65     16.36 o
   7   7   6     5306.57     5143.49     64.69 o
   8   7   6     2164.40     2033.91     39.21 o
   9   7   6       38.06       25.32     21.94 o
  10   7   6       37.28       46.89     24.61 o
  11   7   6      677.71      633.54     49.18 o
  12   7   6      103.21      118.72     30.94 o
  13   7   6      485.90      418.11     44.18 o
   0   8   6      954.92      881.55     18.21 o
   1   8   6       74.11       62.17      6.07 o
   2   8   6      202.68      201.60     14.50 o
   3   8   6      147.97      134.75     15.03 o
   4   8   6      418.67      412.38     21.58 o
   5   8   6      401.75      391.89     22.13 o
   6   8   6     1555.70     1485.34     32.68 o
   7   8   6      632.87      654.67     27.88 o
   8   8   6      251.45      234.77     24.82 o
   9   8   6       16.07       18.39     18.66 o
  10   8   6      367.39      346.68     28.91 o
  11   8   6       10.46       23.93     25.79 o
  12   8   6      154.32      142.58     27.55 o
  13   8   6      690.43      736.62     34.93 o
   1   9   6       15.73       27.74     11.96 o
   2   9   6      323.45      309.10     15.54 o
   3   9   6      636.85      675.58     19.69 o
   4   9   6      748.31      716.32     24.43 o
   5   9   6      132.73      123.48     20.47 o
   6   9   6      218.98      182.11     23.76 o
   7   9   6      334.38      329.49     24.69 o
   8   9   6      244.92      207.13     20.71 o
   9   9   6      147.10      125.45     17.75 o
  10   9   6       30.40       27.32     24.00 o
  11   9   6      181.15      196.87     25.35 o
  12   9   6      350.78      349.16     32.19 o
   0  10   6       43.79       54.47     32.33 o
   1  10   6      703.04      707.42     17.13 o
   2  10   6       42.12       33.15     13.98 o
   3  10   6     2557.48     2454.87     36.00 o
   4  10   6      561.42      539.99     23.82 o
   5  10   6      838.15      731.39     26.47 o
   6  10   6       62.88       43.56     22.30 o
   7  10   6      154.36      174.70     18.98 o
   8  10   6       11.56        8.54     18.10 o
   9  10   6      611.77      551.88     21.97 o
  10  10   6       80.04       69.56     27.70 o
  11  10   6       27.87       34.27     25.89 o
  12  10   6      274.67      289.51     31.54 o
   1  11   6       22.68       22.41     19.86 o
   2  11   6      525.98      556.54     24.23 o
   3  11   6       98.91       97.99     15.83 o
   4  11   6        3.21       10.38     18.67 o
   5  11   6      288.20      293.14     20.63 o
   6  11   6      700.01      634.21     22.21 o
   7  11   6        3.75       26.02     17.89 o
   8  11   6        0.01        7.22     18.52 o
   9  11   6        0.22       15.66     18.80 o
  10  11   6      319.62      313.34     29.91 o
  11  11   6      135.56      155.37     30.12 o
   0  12   6     1498.02     1577.91     96.65 o
   1  12   6       53.31       45.01     19.69 o
   2  12   6      246.05      259.68     22.22 o
   3  12   6      875.62      843.34     27.35 o
   4  12   6       55.12       55.04     21.68 o
   5  12   6      305.25      268.12     23.51 o
   6  12   6       27.88       31.35     18.37 o
   7  12   6       22.12       21.49     18.18 o
   8  12   6       54.60       66.77     19.40 o
   9  12   6       21.69       29.09     22.02 o
  10  12   6        5.57        3.92     28.28 o
   1  13   6      659.76      747.03     23.40 o
   2  13   6      116.96      104.94     22.02 o
   3  13   6       59.88       52.36     21.82 o
   4  13   6       71.86       61.69     22.30 o
   5  13   6      781.05      782.22     28.39 o
   6  13   6        2.92       10.56     22.28 o
   7  13   6      274.75      239.36     26.08 o
   8  13   6      101.82      110.26     23.62 o
   9  13   6        0.10       20.06     31.90 o
   0  14   6      276.06      287.12     32.59 o
   1  14   6      214.72      226.27     22.76 o
   2  14   6       41.24       36.92     22.49 o
   3  14   6      221.56      231.30     29.75 o
   4  14   6        0.06       -3.05     22.13 o
   5  14   6       31.84       42.30     23.05 o
   6  14   6       62.43       70.30     23.83 o
   7  14   6       24.63       28.89     23.34 o
   8  14   6       32.63       51.39     23.59 o
   1  15   6      225.82      236.41     29.32 o
   2  15   6       15.67       26.00     26.51 o
   3  15   6        2.75        7.09     28.26 o
   4  15   6       22.34        8.19     27.70 o
   5  15   6      467.43      455.07     34.07 o
   6  15   6       65.58       60.09     29.82 o
   0  16   6        0.06      -28.18     55.42 o
   1  16   6        0.09       29.80     41.75 o
   2  16   6        4.80       31.49     41.36 o
   3  16   6      144.36      166.29     31.23 o
   4  16   6       10.08       29.40     29.68 o
   1   1   7     5514.42     5865.63     34.15 o
   2   1   7      539.28      464.80     20.18 o
   3   1   7      106.44      118.20     14.54 o
   4   1   7      867.01      820.08     18.09 o
   5   1   7     1271.48     1276.62     21.63 o
   6   1   7      285.42      292.25     17.29 o
   7   1   7     1526.77     1463.16     24.46 o
   8   1   7       17.19       12.60     16.93 o
   9   1   7       24.91       12.80     18.13 o
  10   1   7        0.63        3.24     24.93 o
  11   1   7      773.85      799.62     34.87 o
  12   1   7       55.78       65.97     28.47 o
  13   1   7       95.07      111.28     30.93 o
  14   1   7      144.29      160.13     34.61 o
   0   2   7     9698.20     9658.87     72.22 o
   1   2   7     1562.28     1837.73     29.75 o
   2   2   7      174.67      131.55     18.10 o
   3   2   7      225.88      249.21     13.72 o
   4   2   7     1813.57     1966.45     22.43 o
   5   2   7        4.29        8.63     12.80 o
   6   2   7     7591.76     7520.24     59.90 o
   7   2   7       20.69       18.28     14.71 o
   8   2   7      275.57      293.88     18.22 o
   9   2   7      246.87      245.28     19.23 o
  10   2   7      429.63      408.10     23.76 o
  11   2   7      205.09      210.85     41.81 o
  12   2   7      948.71     1034.35     39.53 o
  13   2   7        8.32        8.91     28.26 o
  14   2   7      434.19      503.53     53.48 o
   1   3   7     1630.27     1768.71     25.57 o
   2   3   7      517.40      565.43     18.85 o
   3   3   7      506.19      487.43     12.63 o
   4   3   7      140.48      130.68     11.92 o
   5   3   7      821.66      918.28     17.78 o
   6   3   7        3.46       11.57     12.87 o
   7   3   7      320.97      326.66     14.66 o
   8   3   7       16.18       13.04     13.43 o
   9   3   7      301.91      309.47     17.20 o
  10   3   7        0.06       12.28     16.92 o
  11   3   7      423.26      396.82     23.97 o
  12   3   7      152.69      152.55     23.23 o
  13   3   7        9.42       32.42     23.83 o
  14   3   7      104.51      124.91     30.85 o
   0   4   7     1393.74     1440.67     23.60 o
   1   4   7     3834.65     3954.69     32.88 o
   2   4   7      403.08      464.96     17.20 o
   3   4   7      755.26      825.78     13.27 o
   4   4   7      514.11      464.19     12.90 o
   5   4   7        5.22        5.32      9.64 o
   6   4   7      327.56      339.30     13.51 o
   7   4   7        4.28        6.14     11.97 o
   8   4   7       33.58       43.42     13.42 o
   9   4   7       97.09      103.77     15.00 o
  10   4   7        2.22        9.70     15.12 o
  11   4   7      169.17      169.96     18.63 o
  12   4   7      442.70      459.00     28.36 o
  13   4   7        0.05        9.39     31.02 o
  14   4   7       39.69       50.33     36.55 o
   1   5   7       82.84       57.94      8.22 o
   2   5   7     3894.69     3943.39     45.75 o
   3   5   7      177.36      163.77      8.87 o
   4   5   7       58.31       41.10      7.64 o
   5   5   7      100.77      128.56      9.57 o
   6   5   7      186.07      195.95     11.46 o
   7   5   7        0.11       -0.49     11.32 o
   8   5   7      458.85      469.77     17.52 o
   9   5   7       10.66       20.81     13.13 o
  10   5   7        1.71       -2.30     14.30 o
  11   5   7       18.28       19.70     19.11 o
  12   5   7      169.40      181.82     29.40 o
  13   5   7        0.10        6.83     24.89 o
  14   5   7      352.63      400.24     32.72 o
   0   6   7      370.75      291.37     15.52 o
   1   6   7      213.54      191.44      7.59 o
   2   6   7      156.74      155.26     10.08 o
   3   6   7     3694.33     3937.32     34.94 o
   4   6   7      555.40      549.68     16.85 o
   5   6   7        2.57       -1.39      6.59 o
   6   6   7     2211.76     2121.88     32.47 o
   7   6   7      116.35      117.37     11.46 o
   8   6   7        4.43        6.44     16.38 o
   9   6   7      545.06      528.50     20.41 o
  10   6   7       13.80       24.30     24.13 o
  11   6   7      351.37      339.00     26.91 o
  12   6   7      475.01      492.76     31.71 o
  13   6   7       30.81       45.31     25.84 o
   1   7   7       58.41       89.13     12.47 o
   2   7   7       98.24       95.06     10.23 o
   3   7   7       14.06       19.20     15.16 o
   4   7   7      267.11      289.02     11.84 o
   5   7   7       78.69       62.32     11.39 o
   6   7   7      729.36      722.60     18.39 o
   7   7   7      813.98      724.35     19.46 o
   8   7   7        1.71        3.66     23.57 o
   9   7   7       44.70       26.14     23.13 o
  10   7   7        5.45       20.63     24.27 o
  11   7   7       24.82       24.62     25.29 o
  12   7   7        0.77       14.19     24.33 o
  13   7   7       35.16       24.81     27.93 o
   0   8   7      198.31      169.58     16.53 o
   1   8   7      700.14      649.96     22.50 o
   2   8   7      219.51      224.52     20.61 o
   3   8   7       93.81       67.74     15.39 o
   4   8   7      186.83      188.78     20.80 o
   5   8   7       13.86        5.31     20.75 o
   6   8   7      929.13      894.42     29.44 o
   7   8   7       72.74       48.02     24.09 o
   8   8   7      240.98      229.04     27.24 o
   9   8   7      108.66      122.89     25.58 o
  10   8   7      123.77      119.89     28.19 o
  11   8   7        0.69       21.62     26.00 o
  12   8   7      276.82      296.23     28.40 o
   1   9   7      172.94      157.94     25.72 o
   2   9   7     2887.44     2788.07     32.77 o
   3   9   7       91.52       75.27     16.20 o
   4   9   7      120.52      117.31     19.52 o
   5   9   7      290.14      298.70     23.03 o
   6   9   7      165.76      135.26     22.46 o
   7   9   7      471.50      432.36     27.00 o
   8   9   7       69.58       90.31     22.98 o
   9   9   7        1.20        1.56     19.86 o
  10   9   7        2.42        1.65     24.76 o
  11   9   7      142.22      175.61     27.08 o
  12   9   7       62.29       80.90     30.13 o
   0  10   7      505.20      419.39     39.56 o
   1  10   7        0.04       -6.84     19.51 o
   2  10   7       38.15       50.84     14.36 o
   3  10   7      426.87      449.74     19.21 o
   4  10   7        2.98       13.94     18.61 o
   5  10   7      291.62      308.15     23.22 o
   6  10   7      867.40      884.96     29.91 o
   7  10   7       26.97       50.21     22.94 o
   8  10   7        9.62        7.25     20.92 o
   9  10   7       75.85       83.78     18.82 o
  10  10   7       34.33       50.86     27.00 o
  11  10   7       92.42      101.06     27.24 o
   1  11   7      232.13      225.94     22.89 o
   2  11   7      356.39      344.17     23.86 o
   3  11   7       38.83       31.42     20.76 o
   4  11   7     1161.33     1067.54     29.22 o
   5  11   7       24.30       23.27     20.28 o
   6  11   7      143.54      143.86     23.92 o
   7  11   7       91.02       91.70     20.64 o
   8  11   7       69.28       69.79     18.76 o
   9  11   7        0.06       -8.02     19.62 o
  10  11   7        0.13        9.45     26.13 o
   0  12   7     3019.61     3019.63    104.23 o
   1  12   7      110.06       90.72     21.42 o
   2  12   7       22.97       12.59     21.32 o
   3  12   7      146.98      137.97     21.85 o
   4  12   7      630.67      620.39     36.71 o
   5  12   7      100.72      117.00     26.29 o
   6  12   7      336.77      390.20     25.22 o
   7  12   7      125.97      131.58     19.63 o
   8  12   7      515.38      499.34     23.46 o
   9  12   7       22.50       36.49     23.06 o
  10  12   7      230.58      237.95     29.62 o
   1  13   7      652.03      602.73     27.60 o
   2  13   7       21.52       28.43     23.51 o
   3  13   7       44.44       54.57     22.43 o
   4  13   7      233.22      219.54     23.67 o
   5  13   7      322.30      335.80     24.90 o
   6  13   7        1.97        5.42     22.81 o
   7  13   7      177.85      185.85     25.55 o
   8  13   7       78.00      102.05     23.84 o
   0  14   7       35.88       72.59     33.90 o
   1  14   7      205.36      218.22     25.43 o
   2  14   7        7.36       -1.21     21.97 o
   3  14   7        3.52       19.35     23.29 o
   4  14   7        4.08       14.99     23.12 o
   5  14   7        0.39        5.05     23.81 o
   6  14   7        0.20        3.31     23.67 o
   7  14   7       78.76       86.34     26.02 o
   1  15   7       28.66       42.34     23.88 o
   2  15   7       47.75       45.57     28.07 o
   3  15   7        3.34       16.08     30.69 o
   4  15   7       77.35      105.08     29.23 o
   5  15   7      117.34      124.14     31.17 o
   0  16   7      732.85      799.41     65.15 o
   1  16   7       80.29      111.33     38.00 o
   2  16   7       19.61       30.07     32.35 o
   3  16   7       87.78      131.08     30.91 o
   0   0   8    12375.19    13167.00    103.11 o
   1   0   8        0.73        3.31     21.61 o
   2   0   8     7348.74     7320.06     57.12 o
   3   0   8      576.81      456.90     24.07 o
   4   0   8      266.58      244.36     22.30 o
   5   0   8       14.80       28.46     21.84 o
   6   0   8     4451.18     4394.91     50.77 o
   7   0   8      127.35      125.38     24.94 o
   8   0   8       65.21       64.85     24.05 o
   9   0   8        2.99       23.30     25.39 o
  10   0   8      275.01      303.34     37.62 o
  11   0   8      327.24      278.60     31.72 o
  12   0   8      318.49      303.13     32.58 o
  13   0   8       28.01       49.47     33.46 o
  14   0   8        1.46       -1.85     32.45 o
   1   1   8        7.50       11.39     14.46 o
   2   1   8      166.64      148.95     19.33 o
   3   1   8      477.38      535.33     16.98 o
   4   1   8      594.63      602.53     17.63 o
   5   1   8     2644.60     2413.64     27.16 o
   6   1   8       75.29       70.81     16.19 o
   7   1   8     2017.52     2029.91     27.82 o
   8   1   8      208.92      234.45     19.07 o
   9   1   8       72.79       86.78     18.89 o
  10   1   8      973.32      983.38     26.58 o
  11   1   8     2522.00     2536.21     37.20 o
  12   1   8        6.63       15.98     20.67 o
  13   1   8      130.36      130.33     22.81 o
  14   1   8       73.96       94.88     24.50 o
   0   2   8       88.63       61.05     23.64 o
   1   2   8      145.52      174.72     16.47 o
   2   2   8     1776.58     1952.03     28.37 o
   3   2   8     1013.83     1067.05     17.67 o
   4   2   8       41.46       38.54     13.35 o
   5   2   8      122.01       96.77     14.54 o
   6   2   8       22.40       21.77     14.37 o
   7   2   8      105.16      121.49     15.88 o
   8   2   8      114.03      114.05     17.17 o
   9   2   8      131.97      137.49     18.40 o
  10   2   8      246.37      262.69     20.79 o
  11   2   8       59.51       75.45     20.11 o
  12   2   8       39.40       37.28     20.01 o
  13   2   8       68.84       63.64     22.25 o
  14   2   8        6.30       17.43     22.97 o
   1   3   8     9766.24    10250.59     54.00 o
   2   3   8     1712.79     1826.84     27.12 o
   3   3   8      406.57      459.58     13.25 o
   4   3   8      943.39      909.04     17.64 o
   5   3   8     2517.89     2519.68     25.95 o
   6   3   8      213.18      237.58     15.14 o
   7   3   8      547.39      552.18     18.31 o
   8   3   8     1760.67     1808.15     27.10 o
   9   3   8      512.38      483.53     20.24 o
  10   3   8     1489.62     1398.76     27.68 o
  11   3   8      181.90      188.54     19.08 o
  12   3   8        0.30       -6.12     19.10 o
  13   3   8      390.31      430.54     29.75 o
  14   3   8      390.75      397.67     29.50 o
   0   4   8     2144.10     1982.72     32.55 o
   1   4   8      238.60      327.57     24.07 o
   2   4   8      944.04      966.71     21.80 o
   3   4   8     1118.70      978.31     15.22 o
   4   4   8      340.58      271.23     12.17 o
   5   4   8       91.21      108.43     11.97 o
   6   4   8     1637.24     1669.67     22.74 o
   7   4   8      953.05      980.18     20.20 o
   8   4   8       85.61       99.19     15.07 o
   9   4   8     1461.52     1482.76     24.34 o
  10   4   8      162.76      178.38     17.03 o
  11   4   8      241.83      252.29     22.95 o
  12   4   8      263.53      280.24     23.06 o
  13   4   8      492.09      462.26     29.95 o
  14   4   8        0.29       10.81     34.48 o
   1   5   8      396.66      420.71     13.45 o
   2   5   8       28.81       37.56     13.65 o
   3   5   8        5.42       16.43      7.91 o
   4   5   8        6.78       11.50      8.47 o
   5   5   8       52.59       65.63     10.22 o
   6   5   8      219.70      211.13     12.92 o
   7   5   8      301.85      292.40     14.03 o
   8   5   8       52.59       61.27     12.93 o
   9   5   8      837.84      852.12     24.87 o
  10   5   8      245.30      233.33     20.70 o
  11   5   8       20.21       31.52     19.36 o
  12   5   8       19.63       14.97     28.07 o
  13   5   8       71.65       75.33     26.75 o
   0   6   8       41.24       49.63     12.41 o
   1   6   8     3554.48     3407.31     95.75 o
   2   6   8     1094.59     1024.09     28.28 o
   3   6   8      919.36      845.69     11.69 o
   4   6   8      188.81      177.10      6.96 o
   5   6   8      292.91      275.38      9.70 o
   6   6   8      129.15      126.51     10.11 o
   7   6   8      170.56      149.49     16.70 o
   8   6   8       65.36       62.41     16.98 o
   9   6   8        2.77       17.94     16.46 o
  10   6   8        3.07       13.69     23.30 o
  11   6   8      464.32      383.61     29.28 o
  12   6   8      506.63      530.75     32.97 o
  13   6   8       61.24       69.57     28.35 o
   1   7   8      209.48      172.76      8.12 o
   2   7   8     3956.80     3820.80    146.96 o
   3   7   8      325.13      354.64     14.06 o
   4   7   8      223.17      228.46     13.30 o
   5   7   8     2390.87     2417.75     26.12 o
   6   7   8      131.05      123.22     14.50 o
   7   7   8     1058.21      980.92     32.12 o
   8   7   8     2095.63     1920.75     70.86 o
   9   7   8      406.97      352.23     27.58 o
  10   7   8      603.46      614.72     31.12 o
  11   7   8      534.53      530.62     33.21 o
  12   7   8        0.02       17.16     26.99 o
  13   7   8        6.50       27.12     27.75 o
   0   8   8      693.74      613.83     42.62 o
   1   8   8      796.77      794.11     32.22 o
   2   8   8     1317.10     1281.30     30.61 o
   3   8   8     1022.78      923.31     28.20 o
   4   8   8       27.53       24.05     17.17 o
   5   8   8      996.52      893.60     33.28 o
   6   8   8      542.45      518.10     27.10 o
   7   8   8      456.05      392.30     26.34 o
   8   8   8       25.22       22.50     23.85 o
   9   8   8      114.63      113.31     24.45 o
  10   8   8       85.80       88.89     26.67 o
  11   8   8      470.31      484.38     34.39 o
  12   8   8       43.06       63.00     25.76 o
   1   9   8      579.03      541.62     31.40 o
   2   9   8      146.75      126.26     22.11 o
   3   9   8      472.11      444.66     24.87 o
   4   9   8     1448.23     1427.50     26.65 o
   5   9   8       81.66       74.97     21.91 o
   6   9   8       96.88       77.95     21.79 o
   7   9   8       11.92        9.48     23.64 o
   8   9   8       28.08       22.48     22.27 o
   9   9   8      127.19      109.55     25.15 o
  10   9   8       52.65       69.66     26.24 o
  11   9   8        0.02        1.92     24.50 o
  12   9   8        3.60       -3.95     27.80 o
   0  10   8     2005.90     1873.53     60.71 o
   1  10   8      301.53      241.50     23.43 o
   2  10   8      314.81      294.49     24.61 o
   3  10   8        0.44        3.35     21.98 o
   4  10   8       85.40       85.12     20.65 o
   5  10   8      393.60      385.22     23.51 o
   6  10   8      297.07      292.79     25.52 o
   7  10   8      612.50      597.88     28.75 o
   8  10   8      282.19      226.18     28.24 o
   9  10   8      249.67      244.60     23.68 o
  10  10   8      121.53       99.46     26.00 o
  11  10   8      362.64      372.62     33.95 o
   1  11   8     3174.11     2985.52     74.60 o
   2  11   8      541.16      561.54     27.89 o
   3  11   8       17.89       15.39     22.15 o
   4  11   8      165.73      152.68     30.32 o
   5  11   8     1841.12     1785.30     49.30 o
   6  11   8       55.22       51.82     23.36 o
   7  11   8      767.27      816.61     32.26 o
   8  11   8     1135.55     1184.29     40.28 o
   9  11   8      319.87      288.02     24.67 o
  10  11   8      274.62      337.16     31.87 o
   0  12   8        3.44       26.81     26.64 o
   1  12   8      680.14      634.51     28.25 o
   2  12   8       14.38        3.57     21.37 o
   3  12   8      507.32      460.32     27.13 o
   4  12   8       56.11       34.99     31.44 o
   5  12   8      143.99      119.91     33.40 o
   6  12   8        7.06       36.06     32.49 o
   7  12   8        2.50       -0.17     23.51 o
   8  12   8        2.93        9.96     22.93 o
   9  12   8        1.54       43.13     27.40 o
   1  13   8        0.67       18.01     21.82 o
   2  13   8        0.07       14.16     29.27 o
   3  13   8       19.92       20.20     30.68 o
   4  13   8      400.93      411.71     36.40 o
   5  13   8       47.73       58.25     23.83 o
   6  13   8      168.86      170.15     24.79 o
   7  13   8      151.27      177.85     25.78 o
   8  13   8       28.62       29.79     23.54 o
   0  14   8     1438.98     1386.34    113.27 o
   1  14   8       64.03       65.65     23.94 o
   2  14   8        5.63       22.30     23.88 o
   3  14   8      567.88      609.20     37.90 o
   4  14   8       29.36       34.83     24.19 o
   5  14   8      215.96      258.03     25.43 o
   6  14   8      143.32      127.71     26.46 o
   7  14   8       62.29       55.32     24.03 o
   1  15   8       39.81       47.56     24.12 o
   2  15   8       53.83       80.52     25.27 o
   3  15   8        3.81        8.07     29.65 o
   4  15   8      194.69      230.62     32.82 o
   5  15   8       16.17       36.88     30.99 o
   0  16   8        9.66       41.19     54.78 o
   1  16   8        9.69       11.37     28.26 o
   1   1   9      427.86      377.84     17.94 o
   2   1   9      128.04      187.57     19.59 o
   3   1   9        0.86       -3.59     22.50 o
   4   1   9       24.56       43.60     14.80 o
   5   1   9       83.88       86.70     15.62 o
   6   1   9      799.42      805.47     20.94 o
   7   1   9      100.78      121.10     17.49 o
   8   1   9     2078.20     1920.40     29.39 o
   9   1   9      212.36      194.69     20.09 o
  10   1   9       39.10       52.71     18.92 o
  11   1   9       48.52       65.67     20.80 o
  12   1   9       33.32       53.71     21.92 o
  13   1   9       14.41       36.43     22.04 o
  14   1   9      363.50      383.19     26.31 o
   0   2   9    11774.96    12628.68     76.16 o
   1   2   9     7349.83     7497.69     42.93 o
   2   2   9     1437.87     1323.10     26.92 o
   3   2   9     4144.05     4179.01     32.30 o
   4   2   9       26.78       20.87     13.78 o
   5   2   9      696.93      668.84     18.78 o
   6   2   9     1745.12     1733.55     25.76 o
   7   2   9     1068.91     1067.19     22.93 o
   8   2   9     1211.95     1216.22     25.28 o
   9   2   9     4334.36     4170.95     40.94 o
  10   2   9        1.82       26.70     18.33 o
  11   2   9      507.23      504.51     24.15 o
  12   2   9     1189.83     1110.24     30.15 o
  13   2   9       82.36      110.41     22.16 o
  14   2   9        0.93       14.09     24.60 o
   1   3   9     1505.27     1491.07     27.43 o
   2   3   9       11.42       11.77     17.19 o
   3   3   9       87.99       97.99     12.75 o
   4   3   9      235.82      189.87     14.02 o
   5   3   9      655.87      619.86     17.85 o
   6   3   9        0.02       10.25     13.70 o
   7   3   9       40.81       37.27     14.91 o
   8   3   9     2297.59     2274.69     37.23 o
   9   3   9        0.01        1.72     15.63 o
  10   3   9      443.10      402.92     21.04 o
  11   3   9        2.45       29.83     18.29 o
  12   3   9       19.02       41.31     24.08 o
  13   3   9       95.48       74.41     25.85 o
   0   4   9      327.37      259.75     22.36 o
   1   4   9      166.19      161.41     17.36 o
   2   4   9      145.50      166.16     17.45 o
   3   4   9      746.01      686.11     14.69 o
   4   4   9      295.09      300.37     13.69 o
   5   4   9      523.07      517.78     16.02 o
   6   4   9      765.79      773.95     18.89 o
   7   4   9      317.43      317.25     16.61 o
   8   4   9      174.21      193.15     16.65 o
   9   4   9      470.40      468.79     19.44 o
  10   4   9      276.53      300.86     24.33 o
  11   4   9       13.45       36.43     21.51 o
  12   4   9        5.47        4.14     23.23 o
  13   4   9       12.44       35.61     33.12 o
   1   5   9     4267.17     4251.20     38.27 o
   2   5   9     1980.01     1895.56     28.40 o
   3   5   9       35.80       46.36      9.59 o
   4   5   9     1149.27     1151.27     17.25 o
   5   5   9     1105.58     1108.97     18.15 o
   6   5   9      169.83      168.32     13.30 o
   7   5   9     2750.67     2551.78     28.08 o
   8   5   9      111.22      106.19     19.49 o
   9   5   9      155.33      137.65     21.05 o
  10   5   9      705.45      690.12     28.03 o
  11   5   9     1009.88     1020.33     69.94 o
  12   5   9      230.59      278.79     34.43 o
  13   5   9      214.48      266.74     40.39 o
   0   6   9     4323.66     4388.52     77.51 o
   1   6   9      151.57      130.63     12.05 o
   2   6   9      123.14      108.84      8.50 o
   3   6   9      659.82      681.85     11.58 o
   4   6   9        8.08        7.80      6.93 o
   5   6   9       60.56       50.02      8.71 o
   6   6   9      578.57      568.40     21.81 o
   7   6   9      320.75      335.49     20.63 o
   8   6   9       33.86       29.94     18.82 o
   9   6   9      644.20      661.96     35.48 o
  10   6   9      351.61      343.67     28.82 o
  11   6   9      103.12      111.60     35.51 o
  12   6   9       31.18       50.01     32.43 o
  13   6   9       56.86       62.12     36.60 o
   1   7   9      115.87       78.64     24.16 o
   2   7   9        9.87       12.60     23.88 o
   3   7   9      260.61      276.26     14.99 o
   4   7   9       77.50       74.71     13.15 o
   5   7   9       19.14       19.41     14.25 o
   6   7   9       36.83       21.97     29.46 o
   7   7   9        0.01        6.43     25.26 o
   8   7   9       69.69       77.14     25.53 o
   9   7   9        3.68        4.21     22.59 o
  10   7   9      138.09      141.90     26.26 o
  11   7   9        1.75       34.31     25.63 o
  12   7   9       78.73       72.40     29.49 o
   0   8   9     1478.55     1405.99     56.44 o
   1   8   9      111.24       97.69     28.07 o
   2   8   9      882.86      888.93     28.98 o
   3   8   9      830.24      801.54     28.96 o
   4   8   9      483.41      469.42     24.98 o
   5   8   9      380.96      380.74     31.07 o
   6   8   9     1291.88     1210.30     41.58 o
   7   8   9      582.95      514.96     27.98 o
   8   8   9        0.04       -3.28     23.06 o
   9   8   9     1017.14      916.52     44.10 o
  10   8   9      369.44      362.02     37.39 o
  11   8   9       59.84       78.84     27.31 o
  12   8   9      164.20      188.99     31.19 o
   1   9   9      991.46      984.87     38.16 o
   2   9   9       78.41       74.23     23.16 o
   3   9   9       30.78       41.19     22.81 o
   4   9   9        8.11        8.99     22.56 o
   5   9   9      226.84      209.39     29.91 o
   6   9   9       87.16       83.74     23.18 o
   7   9   9       95.42      108.73     23.15 o
   8   9   9       94.39      114.71     25.86 o
   9   9   9       34.70       35.07     26.02 o
  10   9   9      239.78      268.12     37.21 o
  11   9   9      144.96      187.32     31.84 o
   0  10   9     2419.65     2263.53     65.95 o
   1  10   9        0.67        6.85     26.57 o
   2  10   9       18.21       14.09     22.79 o
   3  10   9     1083.63     1028.73     40.46 o
   4  10   9        7.31       -1.88     23.12 o
   5  10   9      428.87      420.19     34.22 o
   6  10   9      396.73      357.25     26.89 o
   7  10   9      283.35      298.58     26.32 o
   8  10   9       12.98       17.23     25.03 o
   9  10   9      659.29      636.81     33.36 o
  10  10   9      303.31      276.14     31.66 o
   1  11   9      173.08      205.36     23.87 o
   2  11   9       49.74       57.49     23.30 o
   3  11   9        8.38        2.23     22.16 o
   4  11   9       14.99       18.60     29.47 o
   5  11   9      190.55      188.78     33.54 o
   6  11   9       34.80       28.62     31.01 o
   7  11   9      175.02      182.02     26.81 o
   8  11   9      730.63      760.43     34.28 o
   9  11   9        6.64       21.37     27.28 o
  10  11   9        6.40       39.09     26.57 o
   0  12   9     1349.85     1255.06     72.18 o
   1  12   9      939.41      940.67     31.73 o
   2  12   9     1017.25     1033.51     42.49 o
   3  12   9     1778.17     1708.19     37.21 o
   4  12   9      233.60      209.50     31.40 o
   5  12   9       76.20       82.48     28.66 o
   6  12   9      444.50      470.93     34.78 o
   7  12   9      321.83      337.91     36.65 o
   8  12   9      327.33      369.10     30.57 o
   9  12   9      711.53      810.32     42.16 o
   1  13   9       98.65      104.50     23.38 o
   2  13   9       43.69       24.25     28.17 o
   3  13   9       79.23       61.87     29.63 o
   4  13   9        6.96       -8.47     30.85 o
   5  13   9      129.67       97.35     33.15 o
   6  13   9        1.71       -9.09     33.04 o
   7  13   9       10.26       11.21     22.72 o
   0  14   9      189.07      135.03     48.02 o
   1  14   9       16.03       11.85     31.59 o
   2  14   9       16.43       17.58     30.70 o
   3  14   9        1.67       17.10     29.22 o
   4  14   9        0.68        7.76     27.89 o
   5  14   9       73.38       73.17     25.39 o
   6  14   9        0.33       -1.61     23.73 o
   1  15   9      294.86      330.04     26.97 o
   2  15   9      744.61      779.82     33.16 o
   3  15   9        7.17       18.43     29.61 o
   4  15   9       35.69       49.27     30.95 o
   0   0  10     1963.22     2115.42     55.71 o
   1   0  10       13.02       13.37     21.08 o
   2   0  10       15.42       40.74     22.38 o
   3   0  10     5538.50     5488.88     81.71 o
   4   0  10     1215.59     1238.61     33.41 o
   5   0  10      100.81       89.98     24.05 o
   6   0  10       51.00       56.24     23.54 o
   7   0  10     1971.36     2039.26     66.72 o
   8   0  10      169.65      153.28     26.93 o
   9   0  10     2322.61     2310.25     47.91 o
  10   0  10      196.11      225.04     31.03 o
  11   0  10      189.33      178.30     30.76 o
  12   0  10      593.50      585.84     37.20 o
  13   0  10       59.10       76.69     32.79 o
   1   1  10      766.20      894.40     22.71 o
   2   1  10     7338.47     7575.48     46.18 o
   3   1  10      217.31      216.80     26.36 o
   4   1  10     3639.88     3711.56     33.78 o
   5   1  10      131.76      140.73     16.57 o
   6   1  10       13.36       20.49     16.44 o
   7   1  10        4.42       13.76     17.40 o
   8   1  10      500.75      490.67     21.49 o
   9   1  10       33.65       29.32     18.03 o
  10   1  10      732.54      677.55     24.31 o
  11   1  10       32.72       44.23     20.86 o
  12   1  10       72.76       79.21     21.67 o
  13   1  10       82.86       99.88     24.09 o
   0   2  10      417.86      459.38     27.60 o
   1   2  10      978.14      989.34     22.06 o
   2   2  10       74.44       89.26     20.03 o
   3   2  10      126.43      154.78     20.85 o
   4   2  10      133.18      133.44     15.45 o
   5   2  10       91.00       86.45     15.31 o
   6   2  10      367.64      372.13     18.30 o
   7   2  10       88.15      105.03     16.75 o
   8   2  10       42.14       46.15     17.26 o
   9   2  10      116.29      122.51     18.97 o
  10   2  10      187.53      194.08     19.55 o
  11   2  10        7.65       15.85     19.64 o
  12   2  10       70.28       69.06     20.30 o
  13   2  10        0.11       12.34     26.57 o
   1   3  10     1258.95     1241.33     27.55 o
   2   3  10      853.28      842.09     25.27 o
   3   3  10        4.46       14.68     19.06 o
   4   3  10     3997.01     3896.56     48.09 o
   5   3  10      304.17      296.25     15.81 o
   6   3  10      271.87      250.09     16.30 o
   7   3  10      216.09      226.01     16.92 o
   8   3  10      586.39      553.36     20.84 o
   9   3  10       89.46       98.29     17.68 o
  10   3  10      731.29      744.37     23.60 o
  11   3  10      633.79      597.72     29.18 o
  12   3  10       44.96       71.58     25.72 o
  13   3  10        0.21        5.25     25.82 o
   0   4  10     2151.41     2086.56     37.90 o
   1   4  10      280.30      288.47     19.59 o
   2   4  10      764.52      732.97     29.74 o
   3   4  10      241.85      253.16     14.16 o
   4   4  10      374.39      320.33     14.84 o
   5   4  10       84.80       86.07     12.94 o
   6   4  10      638.31      650.87     18.55 o
   7   4  10      170.24      159.70     15.85 o
   8   4  10      565.41      604.42     19.96 o
   9   4  10      119.82      160.83     22.15 o
  10   4  10      136.40      135.24     23.14 o
  11   4  10        0.36       28.79     22.87 o
  12   4  10      335.32      365.09     28.26 o
  13   4  10        8.98       31.82     28.59 o
   1   5  10       64.65       80.65     17.00 o
   2   5  10      398.80      432.83     20.49 o
   3   5  10       29.76       23.22     10.07 o
   4   5  10       34.01       33.42     11.08 o
   5   5  10       16.31       29.01     11.62 o
   6   5  10      136.34      141.07     13.24 o
   7   5  10       16.48       30.21     18.58 o
   8   5  10       81.86       69.70     19.99 o
   9   5  10        0.90       13.95     20.67 o
  10   5  10       14.42       49.23     27.90 o
  11   5  10      264.68      224.25     34.17 o
  12   5  10        0.44        7.46     30.93 o
  13   5  10        8.99       40.24     32.24 o
   0   6  10     1525.34     1530.71     54.53 o
   1   6  10      342.40      315.16     28.27 o
   2   6  10      195.26      186.62     17.55 o
   3   6  10      718.57      700.10     13.52 o
   4   6  10      687.02      687.84     34.20 o
   5   6  10      672.31      634.04     26.09 o
   6   6  10      765.58      722.48     30.66 o
   7   6  10      222.43      205.63     20.48 o
   8   6  10       26.77       35.03     27.08 o
   9   6  10      332.55      336.94     35.59 o
  10   6  10      262.05      256.67     36.38 o
  11   6  10       74.35      115.62     35.21 o
  12   6  10      341.77      303.65     39.08 o
   1   7  10     4290.10     4133.26     57.36 o
   2   7  10       61.79       46.34     27.57 o
   3   7  10     1022.82     1037.74     21.57 o
   4   7  10     3882.52     3733.29     57.61 o
   5   7  10     1721.55     1683.13     47.19 o
   6   7  10        5.39       19.23     28.15 o
   7   7  10      996.33     1012.86     42.87 o
   8   7  10      498.61      557.69     33.98 o
   9   7  10      182.12      182.77     32.41 o
  10   7  10      460.47      502.72     40.84 o
  11   7  10      135.63      173.58     38.20 o
  12   7  10       10.05       33.99     34.04 o
   0   8  10      827.57      867.53     51.17 o
   1   8  10       13.94       12.43     28.56 o
   2   8  10      113.84      128.39     28.52 o
   3   8  10       53.85       75.45     23.92 o
   4   8  10      275.22      257.03     25.56 o
   5   8  10      721.63      636.06     37.51 o
   6   8  10       48.27       74.27     34.34 o
   7   8  10      239.02      237.18     32.58 o
   8   8  10      216.65      198.07     31.68 o
   9   8  10      103.63      108.50     33.48 o
  10   8  10      668.87      669.54     44.33 o
  11   8  10        0.32       13.53     34.95 o
   1   9  10        5.41       -4.80     27.09 o
   2   9  10      954.07      855.84     29.44 o
   3   9  10      379.71      327.41     26.25 o
   4   9  10      104.34      108.46     22.61 o
   5   9  10        3.89        4.02     30.41 o
   6   9  10        2.29       15.77     29.13 o
   7   9  10       34.98       61.71     34.34 o
   8   9  10       21.48       41.81     31.72 o
   9   9  10      250.10      261.21     37.23 o
  10   9  10      126.51      125.75     35.56 o
  11   9  10       26.58       70.82     36.70 o
   0  10  10       18.96       28.77     43.21 o
   1  10  10      185.18      196.56     30.36 o
   2  10  10       57.28       51.35     23.63 o
   3  10  10      936.02      915.21     31.40 o
   4  10  10      323.76      305.94     26.64 o
   5  10  10      435.41      415.64     34.61 o
   6  10  10      264.48      241.85     41.26 o
   7  10  10      134.27      128.91     34.18 o
   8  10  10      148.01      160.05     37.00 o
   9  10  10      459.24      474.58     40.90 o
  10  10  10       75.75       83.78     31.80 o
   1  11  10        7.46        2.93     22.06 o
   2  11  10     1394.57     1329.67     35.28 o
   3  11  10        0.51      -10.07     24.27 o
   4  11  10     1156.94     1127.81     34.54 o
   5  11  10       13.46       10.40     28.95 o
   6  11  10       74.04       47.27     31.59 o
   7  11  10      216.35      193.39     35.50 o
   8  11  10      304.67      309.64     34.88 o
   9  11  10       91.18       89.36     32.27 o
   0  12  10      235.92      329.23     47.63 o
   1  12  10       10.98       29.97     24.93 o
   2  12  10       15.58       11.05     24.77 o
   3  12  10       33.87       31.35     24.21 o
   4  12  10       46.17       59.78     30.55 o
   5  12  10       11.17       17.34     32.77 o
   6  12  10       25.85       30.26     34.03 o
   7  12  10        1.79       23.45     32.76 o
   8  12  10        6.15       13.61     31.61 o
   1  13  10       73.58       97.00     23.88 o
   2  13  10     1192.76     1239.90     36.73 o
   3  13  10        0.06        8.06     32.16 o
   4  13  10       63.84       77.40     33.87 o
   5  13  10        0.21       -5.53     33.99 o
   6  13  10       55.99       35.58     30.52 o
   7  13  10       84.47       92.89     36.97 o
   0  14  10        1.84      -18.46     47.02 o
   1  14  10        6.02        9.67     25.20 o
   2  14  10       57.30       54.29     28.76 o
   3  14  10      131.99      121.59     33.30 o
   4  14  10       43.78       42.88     34.01 o
   5  14  10        8.43        1.85     30.75 o
   1  15  10      277.65      266.79     34.68 o
   2  15  10      628.69      623.23     43.18 o
   1   1  11     1461.60     1397.42     25.18 o
   2   1  11      267.70      266.29     19.05 o
   3   1  11      340.55      299.06     27.21 o
   4   1  11      124.22      138.12     17.02 o
   5   1  11      394.72      347.68     20.00 o
   6   1  11        3.37       14.65     16.50 o
   7   1  11     1954.14     1934.89     36.56 o
   8   1  11        3.91       11.31     17.73 o
   9   1  11      168.01      159.33     19.92 o
  10   1  11      117.59      132.41     20.12 o
  11   1  11      156.48      153.08     22.59 o
  12   1  11        9.64       17.10     21.61 o
  13   1  11      333.81      354.27     25.39 o
   0   2  11       63.72       82.92     25.45 o
   1   2  11     2312.09     2273.11     29.43 o
   2   2  11       23.54       10.25     20.40 o
   3   2  11     3298.95     3226.61     40.04 o
   4   2  11       89.69      104.09     15.97 o
   5   2  11      640.24      652.11     20.34 o
   6   2  11       14.99       18.79     16.06 o
   7   2  11      210.14      242.80     18.29 o
   8   2  11      671.74      619.13     22.45 o
   9   2  11      165.38      211.47     19.83 o
  10   2  11       23.47       37.39     19.40 o
  11   2  11      152.67      158.65     21.22 o
  12   2  11       22.01       22.87     27.19 o
  13   2  11      296.95      271.45     31.33 o
   1   3  11      276.38      313.15     22.13 o
   2   3  11        6.32        5.04     18.71 o
   3   3  11      256.40      249.15     22.15 o
   4   3  11      465.12      488.55     17.76 o
   5   3  11      160.97      153.61     16.19 o
   6   3  11        0.89       11.53     14.61 o
   7   3  11      320.99      328.86     18.61 o
   8   3  11        1.75       15.73     16.20 o
   9   3  11      423.68      408.81     20.89 o
  10   3  11       49.18       49.39     24.32 o
  11   3  11        5.87       18.24     24.30 o
  12   3  11        0.24       14.40     25.93 o
  13   3  11       51.68       55.60     26.81 o
   0   4  11     1272.52     1309.00     33.81 o
   1   4  11       70.24       92.66     19.08 o
   2   4  11       50.05       58.59     19.48 o
   3   4  11       48.82       48.41     13.07 o
   4   4  11       44.60       60.93     13.80 o
   5   4  11     1079.69     1059.94     21.44 o
   6   4  11       35.58       33.53     14.22 o
   7   4  11      103.47       97.09     15.00 o
   8   4  11        2.42        9.41     20.29 o
   9   4  11      566.57      531.55     27.47 o
  10   4  11       49.16       76.97     23.23 o
  11   4  11      159.43      114.65     25.36 o
  12   4  11       82.84       84.28     34.46 o
   1   5  11       72.60       87.03     19.00 o
   2   5  11       54.99       76.49     18.26 o
   3   5  11      870.48      906.32     18.38 o
   4   5  11        0.95        6.63     11.15 o
   5   5  11      202.99      209.12     14.20 o
   6   5  11        4.25        4.87     18.92 o
   7   5  11        5.02       13.11     19.32 o
   8   5  11       56.11       68.22     20.85 o
   9   5  11      149.10      166.45     22.59 o
  10   5  11        9.05       30.81     32.03 o
  11   5  11      411.79      395.82     35.50 o
  12   5  11       46.11       56.24     32.25 o
   0   6  11      247.84      313.75     41.82 o
   1   6  11      876.58      855.69     35.27 o
   2   6  11       28.10       37.80     16.55 o
   3   6  11     2615.07     2521.05     31.03 o
   4   6  11       59.26       70.51     16.55 o
   5   6  11     3640.39     3472.14     41.56 o
   6   6  11      207.57      216.12     20.28 o
   7   6  11      365.34      374.37     34.90 o
   8   6  11       29.95       38.19     32.44 o
   9   6  11      944.38      994.20     42.81 o
  10   6  11       62.78       68.79     31.84 o
  11   6  11       55.68       47.29     34.94 o
  12   6  11        7.21       10.17     33.27 o
   1   7  11        0.17        0.48     28.53 o
   2   7  11       58.52       84.36     28.02 o
   3   7  11       18.35        6.14     15.02 o
   4   7  11      295.26      269.98     17.61 o
   5   7  11       46.57       35.62     32.26 o
   6   7  11      249.01      298.49     33.87 o
   7   7  11        3.05       -6.97     29.40 o
   8   7  11       16.90       22.04     30.30 o
   9   7  11       40.29       59.68     30.45 o
  10   7  11        1.24       15.53     30.62 o
  11   7  11        3.33       10.43     31.15 o
   0   8  11        0.72       -4.43     36.55 o
   1   8  11      651.57      548.89     35.31 o
   2   8  11       25.07       13.88     30.00 o
   3   8  11     1535.16     1473.16     35.96 o
   4   8  11        8.04        8.28     24.40 o
   5   8  11      474.02      482.08     35.89 o
   6   8  11      129.60      131.66     28.90 o
   7   8  11        0.12       21.17     32.46 o
   8   8  11        8.45        8.71     28.03 o
   9   8  11      451.55      477.58     36.52 o
  10   8  11        6.69       29.94     31.86 o
  11   8  11       29.54       48.39     33.56 o
   1   9  11      305.29      321.22     30.12 o
   2   9  11      436.96      410.17     27.51 o
   3   9  11       55.02       55.47     25.47 o
   4   9  11      278.13      250.55     25.91 o
   5   9  11      911.25      941.33     41.67 o
   6   9  11       49.66       70.67     27.12 o
   7   9  11      208.71      266.81     36.27 o
   8   9  11      303.02      264.98     35.09 o
   9   9  11       15.91       22.91     33.56 o
  10   9  11       23.56       25.09     35.70 o
   0  10  11      655.48      664.49     51.15 o
   1  10  11        4.04        8.58     29.66 o
   2  10  11      115.96       96.69     23.88 o
   3  10  11        8.40       14.60     22.67 o
   4  10  11       94.97      114.74     26.49 o
   5  10  11      362.03      330.58     35.26 o
   6  10  11      141.45      137.65     29.90 o
   7  10  11       18.27        5.66     31.78 o
   8  10  11      137.10      180.54     34.03 o
   9  10  11        0.93       37.50     32.92 o
   1  11  11       75.00       70.51     24.98 o
   2  11  11        2.90       -0.39     23.97 o
   3  11  11        4.64        6.66     23.91 o
   4  11  11       17.53        8.03     22.68 o
   5  11  11       61.25       58.15     31.99 o
   6  11  11      155.81      154.91     34.24 o
   7  11  11      149.36      133.14     31.99 o
   8  11  11       49.64       39.73     33.54 o
   0  12  11       61.74       82.31     42.92 o
   1  12  11      103.28       79.17     25.35 o
   2  12  11       42.04       41.48     25.52 o
   3  12  11      610.18      596.47     31.47 o
   4  12  11        0.23        3.39     32.88 o
   5  12  11        2.67      -24.42     30.74 o
   6  12  11       31.69       19.27     30.96 o
   7  12  11        0.16        2.22     32.98 o
   1  13  11       41.81       39.90     24.80 o
   2  13  11      106.17      109.57     24.70 o
   3  13  11       33.60       60.95     33.65 o
   4  13  11        8.98       27.86     32.53 o
   5  13  11      253.05      295.89     37.72 o
   6  13  11       58.63       79.44     34.89 o
   0  14  11       86.89       74.36     41.99 o
   1  14  11        7.21      -10.69     26.14 o
   2  14  11        0.04        3.08     30.86 o
   3  14  11       13.86       28.24     33.87 o
   4  14  11       68.14       74.12     35.27 o
   0   0  12        0.90        2.78     33.14 o
   1   0  12     1633.26     1753.79     57.94 o
   2   0  12     5154.07     5136.68     60.45 o
   3   0  12      885.15      824.06     48.56 o
   4   0  12      603.58      620.58     31.01 o
   5   0  12      165.59      151.56     25.79 o
   6   0  12     5805.32     5657.02    157.77 o
   7   0  12     2380.11     2353.23     47.08 o
   8   0  12      245.46      288.34     29.60 o
   9   0  12      603.00      648.62     34.63 o
  10   0  12      720.65      674.57     68.62 o
  11   0  12       38.34       27.73     30.54 o
  12   0  12      229.89      245.95     35.65 o
   1   1  12     1552.86     1608.81     27.36 o
   2   1  12      996.31      920.69     24.03 o
   3   1  12        4.22       18.43     25.95 o
   4   1  12      152.90      151.07     17.82 o
   5   1  12      107.80      108.75     17.94 o
   6   1  12       98.81      110.30     19.09 o
   7   1  12      604.71      647.81     23.51 o
   8   1  12      110.14      117.79     20.17 o
   9   1  12      419.26      390.19     22.68 o
  10   1  12      663.11      674.18     26.02 o
  11   1  12        6.28       18.21     20.35 o
  12   1  12       63.78       80.39     21.76 o
   0   2  12      413.95      441.77     28.65 o
   1   2  12     1067.66     1065.71     25.06 o
   2   2  12      385.28      415.72     24.89 o
   3   2  12      549.05      566.50     26.03 o
   4   2  12      487.07      456.23     19.42 o
   5   2  12       60.56       84.15     17.23 o
   6   2  12      492.29      478.06     20.23 o
   7   2  12      345.27      339.66     20.47 o
   8   2  12       15.21       23.81     16.85 o
   9   2  12        3.05       12.12     18.24 o
  10   2  12       57.54       47.97     18.52 o
  11   2  12      324.85      360.96     30.52 o
  12   2  12      239.76      252.06     28.55 o
   1   3  12      167.81      201.04     22.10 o
   2   3  12     1333.70     1392.88     31.64 o
   3   3  12      274.05      276.25     24.44 o
   4   3  12     4706.62     4511.21     38.31 o
   5   3  12      460.18      463.77     19.17 o
   6   3  12      113.57      115.06     17.19 o
   7   3  12      144.23      138.33     16.98 o
   8   3  12      855.18      809.33     23.66 o
   9   3  12        0.13       12.01     22.89 o
  10   3  12      781.51      755.04     30.84 o
  11   3  12      242.97      249.76     27.58 o
  12   3  12      151.21      149.38     29.15 o
   0   4  12        1.76        5.84     25.29 o
   1   4  12       22.93       28.11     20.30 o
   2   4  12       77.58       79.35     20.62 o
   3   4  12        3.11        9.57     19.09 o
   4   4  12     1698.01     1665.19     25.47 o
   5   4  12      363.39      336.08     17.15 o
   6   4  12       72.76       86.13     15.16 o
   7   4  12      187.65      211.96     23.65 o
   8   4  12      136.93      124.99     23.32 o
   9   4  12       41.42       37.77     23.06 o
  10   4  12       88.14      101.78     22.39 o
  11   4  12       16.25       41.02     32.36 o
  12   4  12      404.97      473.82     39.94 o
   1   5  12      204.78      206.63     21.99 o
   2   5  12       55.19       57.07     20.45 o
   3   5  12        7.69       10.31     12.56 o
   4   5  12      271.07      268.31     14.53 o
   5   5  12       22.43       26.27     19.46 o
   6   5  12      412.47      452.94     24.50 o
   7   5  12      778.62      774.79     28.45 o
   8   5  12       24.40       34.98     20.91 o
   9   5  12        5.59       20.63     26.65 o
  10   5  12      287.00      326.08     37.99 o
  11   5  12      155.79      157.19     34.67 o
  12   5  12       77.57       66.08     35.07 o
   0   6  12      155.10      120.31     45.18 o
   1   6  12       12.59       16.93     27.02 o
   2   6  12       30.95       29.36     18.90 o
   3   6  12      529.09      490.90     21.50 o
   4   6  12        0.29        8.19     16.74 o
   5   6  12       97.23      105.46     19.52 o
   6   6  12      195.25      200.62     21.54 o
   7   6  12        0.18      -14.84     30.34 o
   8   6  12      174.97      165.73     35.15 o
   9   6  12       73.99       53.93     34.19 o
  10   6  12       33.49       24.63     28.44 o
  11   6  12        4.81       35.20     31.86 o
   1   7  12     3309.87     3151.61     56.33 o
   2   7  12     2691.93     2643.03     83.19 o
   3   7  12       27.32       10.61     15.85 o
   4   7  12     1418.40     1417.41     37.54 o
   5   7  12     1457.66     1495.76     47.62 o
   6   7  12      224.33      203.30     33.04 o
   7   7  12      105.61      127.94     30.22 o
   8   7  12      572.04      545.78     39.06 o
   9   7  12      201.55      189.01     35.07 o
  10   7  12      457.92      556.48     41.64 o
  11   7  12       54.30      117.70     36.28 o
   0   8  12       10.50       10.81     43.68 o
   1   8  12      151.37      159.87     31.24 o
   2   8  12      201.63      199.01     31.61 o
   3   8  12       22.19        1.95     23.11 o
   4   8  12       59.22       31.33     24.53 o
   5   8  12        5.05        9.93     29.98 o
   6   8  12      114.72      154.48     30.47 o
   7   8  12        1.55       20.31     32.59 o
   8   8  12       85.71      106.43     33.07 o
   9   8  12      162.15      199.68     50.31 o
  10   8  12        8.05       35.72     34.27 o
   1   9  12       10.06       12.05     26.57 o
   2   9  12        2.23       -0.16     23.88 o
   3   9  12      177.83      195.02     24.97 o
   4   9  12      265.00      283.56     28.05 o
   5   9  12       11.64       20.10     32.57 o
   6   9  12       20.61       28.64     28.70 o
   7   9  12      385.36      402.84     36.33 o
   8   9  12       50.54       49.89     33.59 o
   9   9  12       17.08       36.56     31.87 o
  10   9  12        6.60        2.91     34.13 o
   0  10  12      855.05      906.03     58.81 o
   1  10  12       19.03       16.15     32.00 o
   2  10  12        7.03       -9.76     22.12 o
   3  10  12       85.51       88.04     25.45 o
   4  10  12      344.10      358.04     28.92 o
   5  10  12        1.12       15.97     30.63 o
   6  10  12      490.38      571.51     38.05 o
   7  10  12        0.69        1.98     29.78 o
   8  10  12       57.67       60.90     29.31 o
   9  10  12      104.02      177.77     34.73 o
   1  11  12       30.92       27.31     32.55 o
   2  11  12      304.64      298.19     26.88 o
   3  11  12       42.54       41.06     23.57 o
   4  11  12      624.34      652.52     32.41 o
   5  11  12       27.80       28.12     30.52 o
   6  11  12       61.68       73.24     30.62 o
   7  11  12       89.91       98.08     32.26 o
   8  11  12      188.01      227.08     36.85 o
   0  12  12       23.93       16.81     47.00 o
   1  12  12       36.78       38.16     25.82 o
   2  12  12       11.47       22.76     24.94 o
   3  12  12        0.51        8.47     24.48 o
   4  12  12       69.86       68.81     33.36 o
   5  12  12        1.04        3.82     33.03 o
   6  12  12       24.76        7.82     35.53 o
   1  13  12       68.32       70.04     27.23 o
   2  13  12      145.81      203.38     28.56 o
   3  13  12        2.03        9.21     26.09 o
   4  13  12       23.55       34.08     33.39 o
   5  13  12       61.27       73.29     34.58 o
   0  14  12      206.31      232.88     35.41 o
   1  14  12       43.10       38.24     32.60 o
   2  14  12       28.53       30.64     32.66 o
   1   1  13      333.21      341.00     20.74 o
   2   1  13      532.60      551.05     23.78 o
   3   1  13       18.80       28.70     27.26 o
   4   1  13        8.83       29.28     17.72 o
   5   1  13      716.10      710.66     23.52 o
   6   1  13       57.96       83.46     18.65 o
   7   1  13      323.51      303.00     21.30 o
   8   1  13      897.00      910.22     25.97 o
   9   1  13      374.11      385.13     23.74 o
  10   1  13      175.02      186.29     22.18 o
  11   1  13      200.58      204.13     22.86 o
  12   1  13        0.50      -14.38     27.56 o
   0   2  13     2748.38     2742.90     53.04 o
   1   2  13     1774.53     1792.89     30.22 o
   2   2  13      450.26      472.65     25.88 o
   3   2  13      355.04      345.11     25.38 o
   4   2  13      204.93      221.01     18.71 o
   5   2  13      529.78      549.18     21.15 o
   6   2  13      792.57      761.62     23.47 o
   7   2  13      289.75      317.65     20.16 o
   8   2  13       45.59       77.53     18.81 o
   9   2  13     1866.58     1919.79     33.27 o
  10   2  13       36.68       41.07     25.74 o
  11   2  13      115.42      115.67     26.27 o
  12   2  13      332.83      377.92     31.93 o
   1   3  13      988.92      997.07     29.95 o
   2   3  13       52.56       51.51     21.99 o
   3   3  13      571.55      601.53     27.33 o
   4   3  13      114.80      118.10     16.20 o
   5   3  13     1735.96     1697.49     27.87 o
   6   3  13      284.10      301.26     19.38 o
   7   3  13      687.62      690.95     22.49 o
   8   3  13      527.03      510.62     27.52 o
   9   3  13       94.60       96.01     22.99 o
  10   3  13       15.38       15.85     25.62 o
  11   3  13      137.82      143.91     26.08 o
  12   3  13       15.59        6.21     33.42 o
   0   4  13     1389.14     1382.09     39.53 o
   1   4  13      208.54      242.33     23.67 o
   2   4  13      388.68      354.32     24.07 o
   3   4  13     1625.52     1624.97     34.91 o
   4   4  13       33.75       21.39     14.97 o
   5   4  13       49.29       47.73     14.71 o
   6   4  13      895.55      855.23     30.03 o
   7   4  13      678.05      688.28     29.44 o
   8   4  13      486.82      440.90     26.74 o
   9   4  13      196.22      206.37     24.46 o
  10   4  13       71.09       62.42     32.85 o
  11   4  13       15.70       45.14     29.60 o
   1   5  13     4028.64     3910.75     81.14 o
   2   5  13       93.00       69.27     21.13 o
   3   5  13       97.85       87.64     14.47 o
   4   5  13      712.63      639.35     25.90 o
   5   5  13      448.18      473.94     26.50 o
   6   5  13      292.78      288.47     23.95 o
   7   5  13     1179.19     1259.51     33.47 o
   8   5  13       18.77       38.77     30.59 o
   9   5  13        3.45       15.63     30.41 o
  10   5  13       52.46       74.14     34.70 o
  11   5  13      103.98      140.34     35.08 o
   0   6  13     2485.75     2436.76     72.70 o
   1   6  13      222.10      239.78     31.99 o
   2   6  13     1445.36     1400.54     31.86 o
   3   6  13      247.75      263.17     21.22 o
   4   6  13       24.22       37.29     16.96 o
   5   6  13        0.25       -0.77     18.77 o
   6   6  13     2926.76     2912.50     71.02 o
   7   6  13      474.50      482.14     37.71 o
   8   6  13      234.83      220.97     36.35 o
   9   6  13      267.59      290.35     38.57 o
  10   6  13       34.09       15.51     29.71 o
  11   6  13       16.84       35.92     31.47 o
   1   7  13       58.55       68.80     27.12 o
   2   7  13        0.32        8.35     30.25 o
   3   7  13       42.72       31.78     25.51 o
   4   7  13      448.08      384.85     28.12 o
   5   7  13        1.78        1.54     27.48 o
   6   7  13       11.06       13.83     29.56 o
   7   7  13      211.68      217.38     33.02 o
   8   7  13       83.04       50.73     31.35 o
   9   7  13       33.20       46.41     32.65 o
  10   7  13        5.38       26.64     34.85 o
   0   8  13     1061.17      917.61     54.26 o
   1   8  13      106.18       92.27     29.38 o
   2   8  13       94.04       99.01     29.16 o
   3   8  13      457.08      479.93     42.81 o
   4   8  13       65.62       56.55     24.44 o
   5   8  13       18.97       27.39     31.94 o
   6   8  13       95.06      173.70     35.90 o
   7   8  13      591.52      534.45     48.58 o
   8   8  13      171.40      184.61     35.99 o
   9   8  13      292.45      322.47     36.98 o
  10   8  13       27.22       81.42     34.45 o
   1   9  13      559.16      559.51     37.44 o
   2   9  13      129.37      120.44     32.11 o
   3   9  13        0.27        3.09     25.53 o
   4   9  13       77.33       76.99     27.21 o
   5   9  13       86.26      123.75     31.65 o
   6   9  13      137.60      142.61     34.24 o
   7   9  13      498.85      483.34     40.81 o
   8   9  13      409.81      381.72     41.48 o
   9   9  13        6.02       25.90     36.59 o
   0  10  13      276.23      231.50     44.25 o
   1  10  13      170.69      134.34     33.01 o
   2  10  13      199.45      197.39     26.97 o
   3  10  13      732.43      768.13     43.24 o
   4  10  13       13.31        8.12     23.93 o
   5  10  13        1.47       12.96     31.06 o
   6  10  13      251.03      283.21     37.47 o
   7  10  13      240.36      208.99     36.18 o
   8  10  13        4.96      -15.54     33.00 o
   1  11  13      189.94      197.15     34.20 o
   2  11  13       27.85       43.99     25.89 o
   3  11  13        0.02       16.71     25.99 o
   4  11  13      270.26      270.48     31.15 o
   5  11  13      459.44      465.32     42.33 o
   6  11  13        0.70       29.92     35.84 o
   7  11  13       38.32       49.54     32.88 o
   0  12  13      203.55      228.06     54.35 o
   1  12  13      144.66      130.68     27.26 o
   2  12  13      133.98      150.04     26.81 o
   3  12  13      620.81      668.35     53.58 o
   4  12  13       25.08       56.50     32.63 o
   5  12  13      259.69      290.72     36.66 o
   1  13  13      181.98      207.53     29.16 o
   2  13  13      119.07      101.79     28.57 o
   3  13  13       66.88      102.10     28.40 o
   0   0  14     2233.74     2126.30     66.54 o
   1   0  14      866.31      813.24     48.32 o
   2   0  14      252.07      210.97     31.23 o
   3   0  14       15.72       -8.98     39.76 o
   4   0  14      150.11      132.95     27.48 o
   5   0  14      255.37      255.75     27.65 o
   6   0  14      153.22      203.09     29.36 o
   7   0  14      139.35      130.38     28.10 o
   8   0  14      178.65      153.09     30.42 o
   9   0  14      201.02      226.47     30.45 o
  10   0  14      705.89      725.77     37.35 o
  11   0  14      326.14      344.64     36.86 o
   1   1  14     2718.95     2610.97     42.96 o
   2   1  14      161.97      167.19     21.70 o
   3   1  14      662.71      665.26     34.40 o
   4   1  14     2379.37     2490.07     33.93 o
   5   1  14     1562.07     1584.38     36.74 o
   6   1  14       94.04       90.09     18.94 o
   7   1  14      148.82      146.26     20.59 o
   8   1  14      564.97      519.43     24.60 o
   9   1  14      556.24      591.01     24.57 o
  10   1  14      449.48      465.48     24.51 o
  11   1  14      183.44      224.02     30.52 o
   0   2  14      492.26      475.12     31.78 o
   1   2  14      268.49      289.57     22.17 o
   2   2  14      808.19      875.90     41.00 o
   3   2  14       57.86       67.14     23.62 o
   4   2  14       33.27       43.28     17.87 o
   5   2  14      810.93      752.91     23.73 o
   6   2  14      337.01      307.33     20.09 o
   7   2  14        3.86       16.06     18.41 o
   8   2  14      127.11      132.92     20.13 o
   9   2  14      111.06      113.78     26.93 o
  10   2  14       84.56      103.20     28.26 o
  11   2  14      199.27      199.38     29.25 o
   1   3  14      216.79      172.49     23.39 o
   2   3  14      231.63      249.27     24.86 o
   3   3  14     1111.10     1060.28     38.86 o
   4   3  14        3.26       17.50     16.79 o
   5   3  14     1723.78     1735.69     29.28 o
   6   3  14     1094.52     1077.37     25.92 o
   7   3  14     1574.92     1505.27     36.62 o
   8   3  14      681.16      664.87     31.40 o
   9   3  14       53.25       49.94     23.96 o
  10   3  14      177.16      218.18     28.46 o
  11   3  14      449.88      437.97     29.80 o
   0   4  14     4758.23     4415.85     61.14 o
   1   4  14      635.21      573.09     27.17 o
   2   4  14     1314.84     1269.46     38.60 o
   3   4  14     1074.27     1062.19     30.84 o
   4   4  14      293.21      299.98     17.97 o
   5   4  14      113.26      121.52     23.73 o
   6   4  14     1305.47     1322.86     69.69 o
   7   4  14       58.23      107.90     23.91 o
   8   4  14      790.05      741.43     30.75 o
   9   4  14       84.76       84.88     23.62 o
  10   4  14      215.04      214.20     41.14 o
  11   4  14      270.19      269.89     33.52 o
   1   5  14        2.07       15.97     21.34 o
   2   5  14      188.35      184.15     21.85 o
   3   5  14      268.31      263.32     23.51 o
   4   5  14       13.46       17.29     20.14 o
   5   5  14      304.01      284.47     23.62 o
   6   5  14      391.53      346.23     24.67 o
   7   5  14      118.37      136.65     34.11 o
   8   5  14        9.26       23.30     32.62 o
   9   5  14       13.41       -1.45     29.67 o
  10   5  14        1.56       21.12     35.03 o
   0   6  14      437.30      403.55     51.20 o
   1   6  14        0.21       10.67     28.72 o
   2   6  14      295.12      286.91     23.99 o
   3   6  14     1253.08     1174.05     31.82 o
   4   6  14      695.24      697.38     24.64 o
   5   6  14      929.88      924.00     51.50 o
   6   6  14      397.77      419.74     38.44 o
   7   6  14      186.11      203.66     32.69 o
   8   6  14       23.81       45.66     35.49 o
   9   6  14      226.22      246.49     37.53 o
  10   6  14       68.27       58.51     31.43 o
   1   7  14       39.42       47.99     29.23 o
   2   7  14      524.97      500.52     41.28 o
   3   7  14       78.52       64.41     24.44 o
   4   7  14      181.65      195.46     25.54 o
   5   7  14      141.65      174.14     35.62 o
   6   7  14       14.06       19.95     31.00 o
   7   7  14       79.32       67.16     31.79 o
   8   7  14      447.14      436.00     40.03 o
   9   7  14        3.32       31.20     31.92 o
   0   8  14      979.79      967.65     62.90 o
   1   8  14       15.08       12.21     29.15 o
   2   8  14      139.31      135.10     29.67 o
   3   8  14      268.01      238.25     26.36 o
   4   8  14      293.51      294.54     27.27 o
   5   8  14       74.07       78.68     31.83 o
   6   8  14       61.16       85.37     34.93 o
   7   8  14        4.15       17.44     32.46 o
   8   8  14       48.08       84.35     32.88 o
   9   8  14      306.61      364.91     39.34 o
   1   9  14        0.99      -14.28     32.80 o
   2   9  14       57.23       54.94     31.65 o
   3   9  14        9.60       30.73     23.65 o
   4   9  14       35.39       41.30     23.92 o
   5   9  14        2.20       15.09     33.99 o
   6   9  14       23.90       32.84     33.44 o
   7   9  14       13.70       35.13     37.13 o
   8   9  14       67.34       49.71     35.90 o
   0  10  14      847.96      862.19     61.00 o
   1  10  14      264.75      260.74     32.44 o
   2  10  14      523.01      544.13     38.01 o
   3  10  14      100.97       94.95     27.85 o
   4  10  14        4.43       -3.05     27.50 o
   5  10  14       76.41      101.42     37.96 o
   6  10  14      642.65      654.16     44.71 o
   7  10  14      175.91      182.24     42.31 o
   1  11  14      402.58      351.65     38.18 o
   2  11  14      240.18      235.68     28.93 o
   3  11  14      112.74      120.32     26.30 o
   4  11  14       37.82       36.72     26.90 o
   5  11  14      235.52      253.92     37.54 o
   6  11  14      123.20      147.07     37.98 o
   0  12  14        8.16      -19.72     43.15 o
   1  12  14      136.31      159.92     30.37 o
   2  12  14        6.43        1.65     26.79 o
   3  12  14      180.43      174.27     27.75 o
   4  12  14       40.27       31.57     35.46 o
   1   1  15     1054.60     1023.16     27.99 o
   2   1  15      226.52      210.87     24.89 o
   3   1  15       27.43       11.76     28.30 o
   4   1  15      559.75      526.35     23.39 o
   5   1  15      215.62      198.43     20.96 o
   6   1  15      114.98      126.41     19.56 o
   7   1  15      499.44      494.37     24.44 o
   8   1  15        9.59       33.17     20.19 o
   9   1  15       14.92       12.38     20.57 o
  10   1  15       27.20       37.15     27.85 o
   0   2  15     3913.31     4022.34     61.52 o
   1   2  15        0.12        3.33     19.15 o
   2   2  15      433.78      441.49     28.10 o
   3   2  15      406.86      447.66     27.87 o
   4   2  15      572.64      578.15     22.61 o
   5   2  15       15.44       35.15     18.14 o
   6   2  15      542.67      578.11     23.60 o
   7   2  15      721.96      687.08     25.55 o
   8   2  15      340.56      367.24     46.70 o
   9   2  15       37.08       29.45     25.74 o
  10   2  15      336.09      370.55     31.08 o
   1   3  15        0.68       10.31     22.68 o
   2   3  15        0.08       10.98     22.08 o
   3   3  15      191.20      190.49     24.38 o
   4   3  15      539.41      502.26     21.81 o
   5   3  15      115.79      120.24     17.88 o
   6   3  15       54.01       69.82     24.95 o
   7   3  15       10.40       29.15     24.39 o
   8   3  15        0.36       22.24     25.83 o
   9   3  15       40.07       37.25     24.43 o
  10   3  15       39.63       22.59     27.98 o
   0   4  15      277.79      289.99     32.61 o
   1   4  15       82.36       74.64     22.63 o
   2   4  15      245.46      288.75     29.51 o
   3   4  15      182.60      198.34     25.92 o
   4   4  15        1.18       11.00     21.34 o
   5   4  15      115.90       94.93     23.62 o
   6   4  15      361.65      349.98     26.18 o
   7   4  15       27.52       44.69     24.13 o
   8   4  15        3.67       16.16     21.94 o
   9   4  15        3.88       30.33     30.99 o
  10   4  15       63.20       91.84     61.90 o
   1   5  15      667.66      671.60     29.58 o
   2   5  15     1090.92      971.01     30.37 o
   3   5  15       21.39       20.50     20.88 o
   4   5  15      265.19      255.01     24.92 o
   5   5  15      749.22      747.34     29.37 o
   6   5  15      162.71      165.25     23.23 o
   7   5  15      493.13      503.56     38.60 o
   8   5  15      582.95      620.95     39.67 o
   9   5  15       95.44      108.83     31.67 o
  10   5  15       99.91       79.52     37.87 o
   0   6  15        2.35       18.85     44.34 o
   1   6  15       23.06       12.57     29.75 o
   2   6  15        0.95       -1.68     21.73 o
   3   6  15       47.46       57.34     21.42 o
   4   6  15        1.63        7.53     32.81 o
   5   6  15       56.42       37.28     29.17 o
   6   6  15      418.41      416.55     35.59 o
   7   6  15       48.76       59.24     35.40 o
   8   6  15       37.84       66.26     33.33 o
   9   6  15        0.57        6.42     32.00 o
   1   7  15        3.60       10.82     32.84 o
   2   7  15        0.04       33.57     31.24 o
   3   7  15       60.94       70.37     24.16 o
   4   7  15      138.48      162.71     29.32 o
   5   7  15        0.58        6.23     28.06 o
   6   7  15       12.61       33.85     35.27 o
   7   7  15       42.46       32.53     33.58 o
   8   7  15        0.50       19.84     31.90 o
   9   7  15       74.21       55.14     34.94 o
   0   8  15       97.00       95.33     41.79 o
   1   8  15       60.14       57.94     33.15 o
   2   8  15      133.82      136.99     30.92 o
   3   8  15       52.94       52.68     26.09 o
   4   8  15      162.44      140.96     29.61 o
   5   8  15       64.90       31.74     31.60 o
   6   8  15      297.80      337.24     38.26 o
   7   8  15       20.51       23.71     35.35 o
   8   8  15       73.92       99.75     35.47 o
   1   9  15     1009.87      941.27     44.02 o
   2   9  15      285.59      336.26     35.74 o
   3   9  15        1.31        8.49     26.66 o
   4   9  15      165.01      183.68     27.82 o
   5   9  15      696.66      682.21     40.02 o
   6   9  15       47.12       61.83     32.88 o
   7   9  15      131.78      185.89     44.02 o
   0  10  15       20.28       20.82     46.72 o
   1  10  15      171.55      170.87     33.49 o
   2  10  15       50.37       69.88     28.31 o
   3  10  15      218.35      210.99     28.34 o
   4  10  15       30.46       49.59     26.86 o
   5  10  15       26.18       30.27     32.86 o
   6  10  15      391.30      418.15     37.74 o
   1  11  15       23.70       24.19     34.65 o
   2  11  15       69.52       79.78     27.47 o
   3  11  15        4.45       12.67     24.64 o
   4  11  15      166.31      200.78     38.19 o
   0  12  15      233.86      230.51     50.94 o
   1  12  15       32.55       45.39     29.27 o
   0   0  16     1053.32     1042.23     59.22 o
   1   0  16       19.54       17.63     26.09 o
   2   0  16       98.61       97.18     31.95 o
   3   0  16     2288.34     2191.64     72.56 o
   4   0  16      855.30      900.68     38.68 o
   5   0  16      200.98      222.91     31.16 o
   6   0  16      101.29      116.53     30.20 o
   7   0  16      409.52      402.07     34.00 o
   8   0  16       87.39      105.13     32.02 o
   9   0  16      233.54      211.38     33.63 o
  10   0  16      424.81      362.22     59.13 o
   1   1  16      421.90      460.28     23.61 o
   2   1  16      160.89      147.57     26.00 o
   3   1  16       46.79       60.27     30.08 o
   4   1  16      486.64      486.22     23.15 o
   5   1  16      214.92      230.97     21.54 o
   6   1  16        5.53       11.29     19.41 o
   7   1  16       90.51       94.42     20.28 o
   8   1  16      201.85      198.38     22.74 o
   9   1  16      202.62      216.55     31.12 o
  10   1  16      697.19      671.73     36.46 o
   0   2  16      744.43      721.09     36.09 o
   1   2  16       46.86       62.42     22.22 o
   2   2  16      123.81      101.98     25.43 o
   3   2  16      311.55      297.44     28.36 o
   4   2  16        9.36       15.19     19.25 o
   5   2  16      136.51      141.62     20.04 o
   6   2  16      144.83      171.88     20.06 o
   7   2  16        0.50       14.64     26.38 o
   8   2  16      121.14      139.59     28.31 o
   9   2  16       56.96       63.75     28.48 o
  10   2  16      801.72      781.59     35.56 o
   1   3  16       50.72      111.08     26.62 o
   2   3  16      224.76      178.66     26.18 o
   3   3  16        0.48       27.03     25.15 o
   4   3  16        2.99       27.49     17.91 o
   5   3  16      508.23      519.89     30.49 o
   6   3  16       79.64       86.18     24.20 o
   7   3  16      142.53      185.83     26.05 o
   8   3  16      376.11      412.63     30.38 o
   9   3  16        2.99        4.62     25.90 o
   0   4  16      352.27      311.26     45.01 o
   1   4  16       66.60       70.95     25.95 o
   2   4  16       11.41       28.52     23.58 o
   3   4  16     1447.25     1424.83     37.37 o
   4   4  16        3.67        3.03     21.73 o
   5   4  16      130.48      153.45     23.37 o
   6   4  16      228.47      223.07     24.84 o
   7   4  16      154.16      165.19     26.15 o
   8   4  16       43.26       33.42     31.82 o
   9   4  16      190.17      202.00     33.59 o
   1   5  16       27.68       47.29     23.24 o
   2   5  16      393.68      374.53     26.09 o
   3   5  16        9.77       21.66     23.33 o
   4   5  16       60.30       59.46     23.39 o
   5   5  16        3.21       18.92     23.25 o
   6   5  16       95.43      103.96     32.92 o
   7   5  16       66.93       90.50     32.16 o
   8   5  16        0.76        6.40     32.65 o
   9   5  16      125.78      136.80     36.37 o
   0   6  16      293.82      286.81     50.16 o
   1   6  16       24.72       52.88     32.04 o
   2   6  16       18.45       53.39     23.17 o
   3   6  16      246.91      251.27     31.35 o
   4   6  16       11.40       47.35     34.64 o
   5   6  16      221.12      249.81     34.70 o
   6   6  16       82.65      119.49     36.14 o
   7   6  16        1.35       13.67     29.62 o
   8   6  16       25.69       53.08     33.53 o
   1   7  16      167.69      154.34     34.89 o
   2   7  16      115.01       92.25     34.59 o
   3   7  16       49.52       70.49     25.85 o
   4   7  16        0.95       45.94     34.81 o
   5   7  16      650.33      644.67     89.57 o
   6   7  16        8.09       24.89     31.79 o
   7   7  16      188.59      253.77     40.20 o
   8   7  16       20.77       21.51     35.93 o
   0   8  16       12.79       32.60     49.91 o
   1   8  16       47.87       73.29     34.96 o
   2   8  16       27.00       15.74     31.14 o
   3   8  16      747.08      827.60     36.77 o
   4   8  16       11.70       18.22     25.48 o
   5   8  16      420.10      495.19     39.59 o
   6   8  16      276.76      348.28     38.36 o
   7   8  16        7.89       -5.22     33.23 o
   1   9  16      203.31      206.10     33.51 o
   2   9  16       44.31       45.70     31.83 o
   3   9  16       21.74       29.72     28.17 o
   4   9  16       71.83       73.08     35.59 o
   5   9  16      160.66      173.47     38.25 o
   6   9  16       46.25       84.11     36.80 o
   0  10  16        0.55       37.94     44.23 o
   1  10  16      178.29      211.01     36.95 o
   2  10  16        7.24        9.27     29.39 o
   3  10  16      155.06      183.78     29.44 o
   4  10  16      211.58      236.61     39.43 o
   1  11  16      224.23      234.98     34.87 o
   2  11  16        5.82        4.09     26.67 o
   1   1  17       17.42       15.46     21.50 o
   2   1  17     1997.12     2015.42     42.82 o
   3   1  17       78.33       81.50     30.91 o
   4   1  17      450.94      448.21     24.65 o
   5   1  17       26.43       46.77     20.00 o
   6   1  17        0.31       26.64     21.21 o
   7   1  17       16.91       28.81     20.46 o
   8   1  17     1495.39     1497.41     40.92 o
   9   1  17        0.01        6.79     27.96 o
   0   2  17       47.73       72.89     31.28 o
   1   2  17      192.44      198.37     23.67 o
   2   2  17      233.95      285.01     28.93 o
   3   2  17      102.61      159.31     34.61 o
   4   2  17       16.47       37.95     19.38 o
   5   2  17       46.11       65.08     19.53 o
   6   2  17      383.22      410.74     30.18 o
   7   2  17      248.01      248.85     27.40 o
   8   2  17        4.88       19.20     27.77 o
   9   2  17      386.95      366.04     32.97 o
   1   3  17       37.94       74.71     27.43 o
   2   3  17     1290.31     1291.01     37.33 o
   3   3  17      243.81      250.46     27.95 o
   4   3  17      295.35      333.76     27.20 o
   5   3  17       71.31       84.91     24.52 o
   6   3  17      151.75      133.43     25.34 o
   7   3  17       15.07       27.77     27.25 o
   8   3  17      419.89      424.38     30.51 o
   0   4  17     2490.75     2364.77     83.62 o
   1   4  17      114.96      159.38     28.55 o
   2   4  17       18.95       26.20     24.99 o
   3   4  17        1.00       23.46     24.00 o
   4   4  17      127.50      119.84     25.77 o
   5   4  17        1.87        5.49     23.03 o
   6   4  17      260.89      275.01     28.53 o
   7   4  17        0.00       25.39     31.28 o
   8   4  17      150.03      135.38     43.44 o
   1   5  17      496.32      455.62     37.05 o
   2   5  17      406.56      438.02     28.07 o
   3   5  17       97.99      104.47     26.48 o
   4   5  17      405.12      405.79     26.93 o
   5   5  17       12.91       34.35     30.80 o
   6   5  17       20.41       27.38     30.55 o
   7   5  17        2.78       18.21     35.54 o
   8   5  17      333.83      276.36     38.69 o
   0   6  17     1393.93     1373.69     73.10 o
   1   6  17        0.90       11.02     36.29 o
   2   6  17      276.84      328.35     40.37 o
   3   6  17       13.39       33.71     26.31 o
   4   6  17      205.30      193.27     34.91 o
   5   6  17       20.27       25.72     29.04 o
   6   6  17      705.44      750.68     59.19 o
   7   6  17      267.20      228.92     38.59 o
   1   7  17       96.80       68.38     33.24 o
   2   7  17       22.28       18.41     35.40 o
   3   7  17       45.76       59.15     28.05 o
   4   7  17       70.17       57.63     32.86 o
   5   7  17       29.49       56.92     31.59 o
   6   7  17       27.13       51.22     32.50 o
   0   8  17      735.78      754.55     58.87 o
   1   8  17        0.26       13.63     31.67 o
   2   8  17       39.78       67.48     34.80 o
   3   8  17       78.22       70.59     29.72 o
   4   8  17      147.24      180.48     43.71 o
   5   8  17       35.89       36.74     35.59 o
   1   9  17      102.58      160.57     39.65 o
   2   9  17      438.11      451.45     31.91 o
   3   9  17       27.23       52.30     27.91 o
   4   9  17      505.13      547.52     43.66 o
   0  10  17      100.02      109.31     52.85 o
   1  10  17        3.20        3.82     32.69 o
   2  10  17       32.72       68.78     30.36 o
   0   0  18       39.59       35.38     41.25 o
   1   0  18      191.48      213.88     32.02 o
   2   0  18      447.00      407.25     51.58 o
   3   0  18     1584.68     1608.98     72.24 o
   4   0  18       41.91       42.21     28.14 o
   5   0  18      229.26      269.89     33.96 o
   6   0  18      212.01      249.70     34.04 o
   7   0  18      701.40      760.43     40.37 o
   8   0  18       48.31       77.17     54.39 o
   1   1  18      424.65      427.55     25.91 o
   2   1  18      106.85      123.43     26.98 o
   3   1  18       51.63       94.23     30.76 o
   4   1  18       14.46       30.26     21.05 o
   5   1  18      123.99      147.62     22.79 o
   6   1  18        1.35        1.06     27.02 o
   7   1  18      176.49      176.92     29.98 o
   8   1  18      111.33      112.75     29.80 o
   0   2  18       13.78       30.60     29.89 o
   1   2  18      170.16      209.34     26.87 o
   2   2  18       98.18      108.02     27.57 o
   3   2  18      219.32      241.41     36.59 o
   4   2  18       23.98       45.43     25.93 o
   5   2  18        8.49       22.59     25.90 o
   6   2  18       11.20       38.15     26.24 o
   7   2  18        5.90       -3.60     26.35 o
   1   3  18      504.54      449.77     29.25 o
   2   3  18      253.14      294.70     28.57 o
   3   3  18       59.18      109.09     32.93 o
   4   3  18      156.85      167.79     27.27 o
   5   3  18      669.57      667.07     32.81 o
   6   3  18       39.60       70.55     27.96 o
   7   3  18      126.72      141.69     27.77 o
   0   4  18      311.15      293.58     46.70 o
   1   4  18      738.81      799.84     33.22 o
   2   4  18       74.66       90.32     26.08 o
   3   4  18     1001.07      987.43     34.62 o
   4   4  18        0.20       16.16     25.19 o
   5   4  18       14.09       34.42     25.75 o
   6   4  18       20.28       27.32     30.62 o
   7   4  18      265.91      269.22     38.97 o
   1   5  18        0.03       21.34     35.66 o
   2   5  18      717.92      724.25     32.44 o
   3   5  18       75.85      111.47     27.06 o
   4   5  18       49.76       69.76     33.66 o
   5   5  18        2.22       42.45     35.80 o
   6   5  18       10.37       36.79     31.79 o
   0   6  18     1452.43     1469.62     72.57 o
   1   6  18       39.47       60.42     34.28 o
   2   6  18        3.23       21.87     36.64 o
   3   6  18      381.86      329.21     31.98 o
   4   6  18       15.32        7.51     29.94 o
   5   6  18      119.81      154.78     35.20 o
   6   6  18        6.02       36.74     37.83 o
   1   7  18     1205.18     1276.53     61.10 o
   2   7  18       51.78       53.19     38.41 o
   3   7  18       16.99       51.53     28.59 o
   4   7  18       76.83       58.58     32.59 o
   5   7  18      356.29      395.28     39.81 o
   0   8  18      405.89      410.91     60.56 o
   1   8  18      227.82      247.60     36.36 o
   2   8  18       55.68       65.29     37.39 o
   3   8  18       80.14      108.56     28.38 o
   1   1  19      209.01      256.74     25.23 o
   2   1  19      248.54      236.08     29.63 o
   3   1  19        0.00       16.67     30.06 o
   4   1  19      332.33      366.10     25.14 o
   5   1  19      182.18      226.93     30.27 o
   6   1  19        0.25       26.25     27.91 o
   0   2  19      651.40      581.13     41.81 o
   1   2  19       39.65       74.14     28.02 o
   2   2  19      123.28      126.66     27.51 o
   3   2  19       16.44       46.30     33.96 o
   4   2  19      200.58      232.55     29.86 o
   5   2  19        2.68       21.93     28.86 o
   6   2  19      369.49      382.97     32.07 o
   1   3  19       79.87       78.40     27.85 o
   2   3  19       19.85       45.48     26.72 o
   3   3  19       12.73       24.66     32.90 o
   4   3  19      177.06      190.38     29.68 o
   5   3  19       53.15       70.21     27.48 o
   6   3  19        4.02       14.93     25.01 o
   0   4  19      307.58      423.54     60.70 o
   1   4  19       22.77       41.67     27.01 o
   2   4  19        3.64       17.39     27.14 o
   3   4  19       49.00       62.63     32.65 o
   4   4  19       40.56       36.59     23.53 o
   5   4  19      185.90      185.47     36.15 o
   1   5  19       91.09      111.96     38.67 o
   2   5  19      928.36      898.39     36.96 o
   3   5  19        1.77        1.94     29.30 o
   4   5  19      644.60      688.22     45.85 o
   5   5  19      160.02      190.92     36.11 o
   0   6  19      129.13      111.95     56.97 o
   1   6  19      216.44      230.30     36.02 o
   2   6  19       20.71       44.44     36.01 o
   3   6  19      125.73      163.36     30.80 o
   4   6  19       69.49      101.89     37.16 o
   1   7  19        9.73        8.46     36.54 o
   2   7  19       24.05       25.68     38.59 o
   0   0  20      241.00      259.09     48.94 o
   1   0  20        2.06       33.13     34.99 o
   2   0  20        0.19        5.68     44.61 o
   3   0  20       16.82       43.78     50.02 o
   4   0  20      296.15      291.64     36.92 o
   1   1  20      175.63      173.47     27.39 o
   2   1  20      188.79      183.29     36.85 o
   3   1  20      153.32      161.52     33.23 o
   4   1  20       74.55       59.47     25.51 o
   0   2  20       42.72       49.23     31.19 o
   1   2  20       20.44       26.70     28.59 o
   2   2  20       13.83       39.13     27.12 o
   3   2  20      117.89      137.48     35.75 o
   4   2  20       13.07       38.32     26.98 o
   1   3  20        0.49       20.18     30.77 o
   2   3  20        2.79        3.48     25.96 o
   3   3  20       23.44       21.44     34.48 o
   4   3  20      168.90      182.77     29.34 o
   0   4  20     1347.48     1284.24     69.52 o
   1   4  20      442.90      461.71     44.90 o
   2   4  20       46.68       59.32     29.21 o
   3   4  20      327.22      352.64     31.55 o
   1   5  20       17.48       14.64     31.41 o
 
